# Supplementary material for: The Role of Vertical and Horizontal Transfer in the Evolutionary Dynamics of PIF-Like Transposable Elements in Triticeae
Source: PLoS One. 2015 Sep 10;10(9):e0137648. doi: 10.1371/journal.pone.0137648 (PMC4565680; doi:10.1371/journal.pone.0137648)
Supplement: S1 Table — (XLS) [file pone.0137648.s001.xls]

## Sheet: MatrixOutput
Aegilops comosa (18)																Supporting information
Aegilops comosa (9)	0.0364315
Aegilops comosa (10)	0.122545	0.119556														S1 TABLE. NONSYNONYMOUS SUBSTITUTIONS OF 126 PIF-LIKE TRANSPOSASE FRAGMENTS
Aegilops comosa (15)	0.0225445	0.0134052	0.101546													Description
Aegilops comosa (19)	0.0134603	0.0316957	0.119604	0.0179341													No of Taxa: 126
Agropyron cristatum (9)	0.0317556	0.022477	0.11173	0.0089035	0.0270645												Gaps/Missing data: Complete Deletion
Agropyron cristatum (29)	0.0226125	0.0225445	0.114663	0.00893001	0.0271461	0.00893001											Distance method: Modified Nei-Gojobori (Jukes-Cantor) [pairwise distances]
Australopyrum velutinum (14)	0.133762	0.138654	0.07202	0.122692	0.141388	0.135876	0.123088										No of sites: 107
Australopyrum velutinum (15)	0.147133	0.149357	0.0768829	0.133167	0.154859	0.146533	0.136263	0.0271871									dN: Estimate
Australopyrum velutinum (4)	0.15805	0.160273	0.0867612	0.14384	0.16586	0.157399	0.147013	0.036473	0.00894999
Crithopsis delileana (14)	0.146533	0.1407	0.0572885	0.124758	0.143431	0.137925	0.135711	0.0410031	0.0456832	0.0456832
Crithopsis delileana (15)	0.0893493	0.0621808	0.17369	0.0637342	0.0882751	0.0742262	0.0744566	0.196375	0.196292	0.207887	0.198336
Crithopsis delileana (20)	0.0893493	0.0621808	0.17369	0.0637342	0.0882751	0.0742262	0.0744566	0.196375	0.196292	0.207887	0.198336	0
Crithopsis delileana (21)	0.12856	0.133437	0.0623772	0.117577	0.136152	0.13068	0.117956	0.00896336	0.0180284	0.0272077	0.0317196	0.190801	0.190801
Crithopsis delileana (22)	0.123188	0.117577	0.0527619	0.102069	0.120228	0.114892	0.11267	0.0364869	0.0411595	0.0506211	0.0225023	0.173697	0.173697	0.027218
Crithopsis delileana (23)	0.1683	0.162236	0.101354	0.14583	0.165053	0.153922	0.157154	0.104417	0.114626	0.125019	0.10905	0.221515	0.221515	0.094375	0.104417
Crithopsis delileana (5)	0.0364675	0.036357	0.130133	0.0224989	0.0410437	0.0316909	0.0317868	0.149577	0.163203	0.174334	0.152515	0.0891604	0.0891604	0.144287	0.128176	0.165162
Crithopsis delileana (6)	0.146533	0.1407	0.0572885	0.124758	0.143431	0.137925	0.135711	0.0410031	0.0456832	0.0456832	0	0.198336	0.198336	0.0317196	0.0225023	0.10905	0.152515
Crithopsis delileana (7)	0.031823	0.0410437	0.13547	0.027091	0.0457633	0.0363432	0.0271728	0.144228	0.157763	0.168818	0.158026	0.094197	0.094197	0.13897	0.133523	0.170768	0.00445535	0.158026
Dasypyrum villosum (10)	0.0225938	0.0225259	0.106866	0.0089227	0.0271236	0.0179528	0.00894932	0.120363	0.13348	0.144181	0.132941	0.0743931	0.0743931	0.115251	0.109991	0.157012	0.0317604	0.132941	0.0271502
Dasypyrum villosum (16)	0.0697745	0.0551212	0.132523	0.0456137	0.0647402	0.0456137	0.0457529	0.157464	0.168426	0.179617	0.159484	0.104071	0.104071	0.152133	0.141215	0.164849	0.0696286	0.159484	0.0745376	0.0552015
Dasypyrum villosum (18)	0.0504276	0.040879	0.134892	0.0269833	0.045579	0.0361979	0.0363075	0.159877	0.170853	0.170853	0.151018	0.0879998	0.0879998	0.154541	0.13826	0.181167	0.0503238	0.151018	0.0550917	0.0362773	0.0766743
Dasypyrum villosum (2)	0.0697745	0.0551212	0.14314	0.0456137	0.0647402	0.0456137	0.0457529	0.168496	0.179617	0.190978	0.1705	0.104071	0.104071	0.163095	0.152009	0.175938	0.0696286	0.1705	0.0745376	0.0552015	0.017914	0.0791247
Dasypyrum villosum (24)	0.130522	0.127475	0.0549109	0.111819	0.127527	0.12302	0.122545	0.0623772	0.0720479	0.0818696	0.062114	0.187872	0.187872	0.0528428	0.0480604	0.121918	0.138182	0.062114	0.143583	0.114654	0.160395	0.145641	0.160395
Dasypyrum villosum (4)	0.12856	0.133437	0.0623772	0.117577	0.136152	0.13068	0.117956	0.00896336	0.0180284	0.0272077	0.0317196	0.190801	0.190801	0	0.027218	0.094375	0.144287	0.0317196	0.13897	0.115251	0.152133	0.154541	0.163095	0.0528428
Dasypyrum villosum (7)	0.12856	0.133437	0.0623772	0.117577	0.136152	0.13068	0.117956	0.00896336	0.0180284	0.0272077	0.0317196	0.190801	0.190801	0	0.027218	0.094375	0.144287	0.0317196	0.13897	0.115251	0.152133	0.154541	0.163095	0.0528428	0
Dasypyrum villosum (8)	0.152647	0.146724	0.086802	0.130585	0.149492	0.138552	0.141688	0.0998545	0.104916	0.115224	0.094375	0.205076	0.205076	0.0898215	0.0897507	0.036313	0.160525	0.094375	0.166122	0.141561	0.16022	0.165394	0.171294	0.117352	0.0898215	0.0898215
Dasypyrum villosum (9)	0.0226125	0.0225445	0.114663	0.00893001	0.0271461	0.00893001	0	0.123088	0.136263	0.147013	0.135711	0.0744566	0.0744566	0.117956	0.11267	0.157154	0.0317868	0.135711	0.0271728	0.00894932	0.0457529	0.0386361	0.0457529	0.122545	0.117956	0.117956	0.141688
Eremopyrum bonaepartis (12)	0.146893	0.143723	0.0502931	0.127681	0.143782	0.139148	0.13871	0.0577075	0.0722159	0.0820618	0.0527015	0.204624	0.204624	0.0577519	0.0387536	0.122211	0.154706	0.0527015	0.160247	0.130617	0.166302	0.162289	0.177444	0.0409254	0.0577519	0.0577519	0.107309	0.13871
Eremopyrum bonaepartis (14)	0.0317316	0.0224601	0.116782	0.0088969	0.0179207	0.0179006	0.0179542	0.135766	0.146413	0.15727	0.137813	0.0741688	0.0741688	0.130575	0.1148	0.159235	0.031667	0.137813	0.0363157	0.0179394	0.0550369	0.0361706	0.0550369	0.124658	0.130575	0.130575	0.143794	0.0179542	0.140814
Eremopyrum bonaepartis (15)	0.0551423	0.0361979	0.137424	0.0315528	0.0502548	0.0408171	0.0432823	0.16249	0.173495	0.184734	0.161757	0.0862819	0.0862819	0.157141	0.138148	0.183827	0.0550285	0.161757	0.0598247	0.0409068	0.0815197	0.0595824	0.0815197	0.148204	0.157141	0.157141	0.168022	0.0432823	0.164904	0.0407863
Eremopyrum bonaepartis (20)	0.0458228	0.0363212	0.116968	0.022477	0.0410031	0.022477	0.0225445	0.14133	0.152071	0.163027	0.143373	0.0890697	0.0890697	0.136097	0.125412	0.148639	0.036357	0.143373	0.0410437	0.0317292	0.0503699	0.0502739	0.0503699	0.133618	0.136097	0.136097	0.144028	0.0225445	0.150015	0.031636	0.0573542
Eremopyrum bonaepartis (21)	0.0458228	0.0363212	0.116968	0.022477	0.0410031	0.022477	0.0225445	0.14133	0.152071	0.163027	0.143373	0.0890697	0.0890697	0.136097	0.125412	0.148639	0.036357	0.143373	0.0410437	0.0317292	0.0503699	0.0502739	0.0503699	0.133618	0.136097	0.136097	0.144028	0.0225445	0.150015	0.031636	0.0573542	0
Henrardia persica (10)	0.0364315	0.0363212	0.119556	0.022477	0.0410031	0.0270543	0.0225445	0.128041	0.135931	0.146652	0.1407	0.0890697	0.0890697	0.12289	0.117577	0.151339	0.036357	0.1407	0.0317268	0.0225259	0.0695586	0.0502739	0.0695586	0.138036	0.12289	0.12289	0.146724	0.0225445	0.154541	0.031636	0.0549738	0.0363212	0.0363212
Henrardia persica (18)	0.0225785	0.0225107	0.11448	0.00891673	0.0271053	0.0134152	0.00894332	0.12289	0.136042	0.146772	0.135492	0.0743412	0.0743412	0.117766	0.112489	0.156896	0.0317388	0.135492	0.0271318	0.00893599	0.0551635	0.0362526	0.0551635	0.122348	0.117766	0.117766	0.141457	0.00894332	0.138485	0.0179274	0.040879	0.0317076	0.0317076	0.0225107
Henrardia persica (19)	0.0364453	0.0270849	0.109301	0.0134102	0.0317076	0.0179341	0.022553	0.128093	0.14133	0.152133	0.130154	0.0792108	0.0792108	0.122939	0.1073	0.1514	0.0363708	0.130154	0.0410593	0.0225344	0.0503891	0.0432331	0.0599259	0.127527	0.122939	0.122939	0.125472	0.022553	0.133113	0.0224685	0.0455444	0.036335	0.036335	0.036335	0.0134302
Henrardia persica (4)	0.0317196	0.0339348	0.127118	0.020161	0.0362663	0.0292984	0.0179475	0.135711	0.138316	0.149052	0.148445	0.0765793	0.0765793	0.130522	0.12516	0.164646	0.0409503	0.148445	0.036302	0.0179327	0.0678097	0.0478231	0.0678097	0.135109	0.130522	0.130522	0.149125	0.0179475	0.151512	0.0292764	0.0525009	0.0432495	0.0432495	0.031624	0.0179207	0.031636
Henrardia persica (25)	0.139083	0.143993	0.0818249	0.127918	0.146748	0.141192	0.128332	0.0271933	0.0364675	0.0458683	0.0504199	0.202118	0.202118	0.0180324	0.0458859	0.114654	0.154999	0.0504199	0.149614	0.125584	0.174044	0.165353	0.174044	0.0623676	0.0180324	0.0180324	0.110079	0.128332	0.0771407	0.141077	0.16798	0.146688	0.146688	0.133307	0.128124	0.144052	0.14102
Henrardia persica (26)	0.139151	0.144064	0.0720423	0.127979	0.14682	0.141261	0.128394	0.018027	0.0271954	0.0364841	0.0410156	0.202221	0.202221	0.00896604	0.036498	0.10445	0.155076	0.0410156	0.149688	0.125645	0.163014	0.165435	0.174131	0.0623964	0.00896604	0.00896604	0.0998862	0.128394	0.067388	0.141146	0.168064	0.14676	0.14676	0.133372	0.128186	0.133426	0.141089	0.008958
Heteranthelium piliferum (22)	0.149345	0.150208	0.0766387	0.135371	0.157063	0.148736	0.138473	0.0225175	0.0317052	0.0410156	0.045541	0.21008	0.21008	0.0134392	0.0410312	0.109128	0.165408	0.045541	0.15997	0.135689	0.165094	0.170275	0.176201	0.0669727	0.0134392	0.0134392	0.104575	0.138473	0.0719865	0.148615	0.17569	0.154275	0.154275	0.143478	0.138249	0.143536	0.139186	0.0317124	0.0225242
Heteranthelium piliferum (30)	0.0225445	0.0134052	0.104079	0	0.0179341	0.0089035	0.00893001	0.122692	0.133167	0.14384	0.124758	0.062133	0.062133	0.117577	0.102069	0.14583	0.0224989	0.124758	0.027091	0.0089227	0.0456137	0.0269833	0.0456137	0.111819	0.117577	0.117577	0.130585	0.00893001	0.127681	0.0088969	0.0315528	0.022477	0.022477	0.022477	0.00891673	0.0134102	0.020161	0.127918	0.127979	0.135371
Hordeum bogdanii (1)	0.0318037	0.0317076	0.124858	0.0179408	0.0363625	0.0179408	0.00894332	0.133437	0.146772	0.157659	0.146175	0.0841742	0.0841742	0.128249	0.12289	0.167883	0.0410593	0.146175	0.0363983	0.0179797	0.0551635	0.0503122	0.0551635	0.132844	0.128249	0.128249	0.152271	0.00894332	0.149235	0.0270543	0.0455617	0.0340246	0.0340246	0.0317076	0.0179676	0.0317196	0.0270442	0.138744	0.138812	0.148979	0.0179408
Hordeum bogdanii (10)	0.12856	0.133437	0.0623772	0.117577	0.136152	0.13068	0.117956	0.0134855	0.0134805	0.022604	0.0317196	0.190801	0.190801	0.00447162	0.027218	0.0994205	0.144287	0.0317196	0.13897	0.115251	0.152133	0.154541	0.163095	0.0576187	0.00447162	0.00447162	0.0898215	0.117956	0.0577519	0.130575	0.157141	0.136097	0.136097	0.12289	0.117766	0.122939	0.130522	0.0226091	0.0134896	0.017973	0.117577	0.128249
Hordeum bogdanii (11)	0.134694	0.13959	0.0671797	0.123604	0.142329	0.136808	0.124003	0.018027	0.0180202	0.0271954	0.036346	0.197401	0.197401	0.00896604	0.0318374	0.10445	0.150532	0.036346	0.145175	0.121273	0.15843	0.160845	0.169479	0.0623964	0.00896604	0.00896604	0.0948156	0.124003	0.062541	0.136697	0.163461	0.142271	0.142271	0.129402	0.123803	0.129014	0.136641	0.0272015	0.0180324	0.0225242	0.123604	0.134366	0.00446962
Hordeum bogdanii (4)	0.144134	0.149052	0.0742894	0.132898	0.151822	0.146234	0.13068	0.0225445	0.0225361	0.0317436	0.0432495	0.207446	0.207446	0.0134553	0.0387389	0.108415	0.160115	0.0432495	0.154706	0.130564	0.165312	0.1705	0.173639	0.0719085	0.0134553	0.0134553	0.0987722	0.13068	0.0696394	0.146115	0.172209	0.15176	0.15176	0.138316	0.133113	0.135711	0.146056	0.0317508	0.0225513	0.0270421	0.132898	0.143782	0.00894332	0.0134493
Hordeum bogdanii (5)	0.0649355	0.0647352	0.162143	0.0503468	0.0599443	0.0503468	0.0505009	0.191123	0.202582	0.19679	0.178929	0.114325	0.114325	0.185572	0.168552	0.207376	0.0745318	0.181741	0.0794764	0.0600089	0.0892093	0.0693922	0.0842399	0.174266	0.185572	0.185572	0.191139	0.0505009	0.191674	0.0598293	0.0741975	0.0551381	0.0551381	0.0744566	0.0599674	0.0647601	0.0718752	0.185385	0.19694	0.201879	0.0503468	0.0623724	0.185572	0.192143	0.202153
Hordeum bogdanii (6)	0.0599489	0.0549949	0.15987	0.0455099	0.0550159	0.0549529	0.0575082	0.188676	0.200069	0.21172	0.186865	0.108904	0.108904	0.183155	0.162557	0.186725	0.0550495	0.186865	0.0598477	0.0574597	0.0989825	0.0643925	0.101506	0.167316	0.183155	0.183155	0.182075	0.0599029	0.185445	0.0454754	0.0643432	0.0645659	0.0645659	0.0645659	0.0550369	0.0621855	0.0668491	0.19436	0.194458	0.202263	0.0455099	0.0670295	0.183155	0.189689	0.198687	0.101538
Hordeum bogdanii (7)	0.0649355	0.0647352	0.162143	0.0503468	0.0599443	0.0503468	0.0505009	0.191123	0.202582	0.19679	0.178929	0.114325	0.114325	0.185572	0.168552	0.207376	0.0745318	0.181741	0.0794764	0.0600089	0.0892093	0.0693922	0.0842399	0.174266	0.185572	0.185572	0.191139	0.0505009	0.191674	0.0598293	0.0741975	0.0551381	0.0551381	0.0744566	0.0599674	0.0647601	0.0718752	0.185385	0.19694	0.201879	0.0503468	0.0623724	0.185572	0.192143	0.202153	0	0.101538
Hordeum bogdanii (9)	0.0317772	0.0363185	0.122143	0.0247603	0.0363322	0.0339706	0.0179797	0.135089	0.148442	0.159344	0.147837	0.0890628	0.0890628	0.129894	0.124527	0.169576	0.041025	0.147837	0.036368	0.0179649	0.0671278	0.0526371	0.0671278	0.134489	0.129894	0.129894	0.153949	0.0179797	0.14014	0.0316336	0.0573498	0.0480384	0.0480384	0.0316813	0.0179528	0.0316933	0.0293182	0.140403	0.140471	0.147946	0.0224753	0.027093	0.129894	0.13602	0.145444	0.0769008	0.0718196	0.0769008
Peridictyon sanctum (1)	0.123287	0.128145	0.0575745	0.1124	0.130839	0.125412	0.11276	0.0134855	0.0180284	0.0272077	0.0271053	0.185105	0.185105	0.00447162	0.0226125	0.0994205	0.138913	0.0271053	0.133632	0.110079	0.146712	0.149113	0.157594	0.0576187	0.00447162	0.00447162	0.0848161	0.11276	0.0529645	0.125311	0.151698	0.130786	0.130786	0.117672	0.112579	0.117719	0.12526	0.0226091	0.0134896	0.017973	0.1124	0.122989	0.00447162	0.00896604	0.0134553	0.179903	0.177518	0.179903	0.124628
Peridictyon sanctum (10)	0.133762	0.138654	0.0480237	0.122692	0.141388	0.135876	0.123088	0.0225955	0.0271871	0.036473	0.0270849	0.196375	0.196375	0.0134855	0.0225955	0.099342	0.149577	0.0270849	0.144228	0.120363	0.157464	0.159877	0.168496	0.0575745	0.0134855	0.0134855	0.0847495	0.123088	0.0529239	0.135766	0.16249	0.14133	0.14133	0.117577	0.12289	0.128093	0.135711	0.031823	0.0226023	0.0271032	0.122692	0.133437	0.0134855	0.018027	0.0225445	0.191123	0.188676	0.191123	0.135089
Peridictyon sanctum (16)	0.0271359	0.0179274	0.104079	0.00443854	0.0224854	0.0133952	0.0134352	0.127938	0.138485	0.149235	0.129997	0.0669469	0.0669469	0.122791	0.107172	0.140483	0.0270808	0.129997	0.0317028	0.0134242	0.0503314	0.0315765	0.0503314	0.111819	0.122791	0.122791	0.125321	0.0134352	0.127681	0.0133852	0.0361706	0.0270543	0.0270543	0.0270543	0.0134152	0.0179341	0.0247158	0.133199	0.133264	0.140688	0.00443854	0.0224938	0.122791	0.128858	0.138204	0.0550959	0.0455099	0.0550959	0.0270523
Peridictyon sanctum (20)	0.0364177	0.0270645	0.106663	0.0134002	0.0316837	0.0134002	0.0134402	0.130628	0.141215	0.152009	0.132684	0.0742549	0.0742549	0.125462	0.114938	0.148578	0.0363432	0.132684	0.0410281	0.0225175	0.040941	0.0408635	0.040941	0.123069	0.125462	0.125462	0.133286	0.0134402	0.139205	0.0224517	0.0455099	0.0179341	0.0179341	0.0363075	0.0225023	0.0270747	0.033922	0.135909	0.135975	0.14342	0.0134002	0.0225023	0.125462	0.131552	0.140928	0.055117	0.0597422	0.055117	0.0386332
Peridictyon sanctum (22)	0.0318037	0.0225107	0.111908	0.00891673	0.0271053	0.00444512	0.00894332	0.136097	0.146772	0.157659	0.138148	0.0743412	0.0743412	0.130892	0.115076	0.154174	0.0317388	0.138148	0.0363983	0.0179797	0.0363212	0.0362526	0.0363212	0.123217	0.130892	0.130892	0.138778	0.00894332	0.139375	0.0179274	0.040879	0.0225107	0.0225107	0.0317076	0.0179676	0.0225191	0.0293425	0.141422	0.141492	0.148979	0.00891673	0.0179676	0.130892	0.13703	0.146473	0.0504238	0.0550369	0.0504238	0.034022
Peridictyon sanctum (5)	0.139106	0.144016	0.0527619	0.127938	0.146772	0.141215	0.128352	0.0180216	0.0271871	0.036473	0.0316957	0.202153	0.202153	0.00896336	0.0271974	0.0943008	0.155024	0.0316957	0.149639	0.125604	0.16296	0.16538	0.174073	0.0528023	0.00896336	0.00896336	0.0897507	0.128352	0.0577075	0.1411	0.168008	0.146712	0.146712	0.122791	0.128145	0.133383	0.141043	0.0271933	0.018027	0.0225175	0.127938	0.138766	0.0134855	0.018027	0.0225445	0.196873	0.194393	0.196873	0.140426
Peridictyon sanctum (7)	0.123287	0.128145	0.0575745	0.1124	0.130839	0.125412	0.11276	0.0134855	0.0180284	0.0272077	0.0271053	0.185105	0.185105	0.00447162	0.0226125	0.0994205	0.138913	0.0271053	0.133632	0.110079	0.146712	0.149113	0.157594	0.0576187	0.00447162	0.00447162	0.0848161	0.11276	0.0529645	0.125311	0.151698	0.130786	0.130786	0.117672	0.112579	0.117719	0.12526	0.0226091	0.0134896	0.017973	0.1124	0.122989	0.00447162	0.00896604	0.0134553	0.179903	0.177518	0.179903	0.124628
Hordeum chilense (2)	0.0528995	0.0409534	0.124648	0.027032	0.0480201	0.027032	0.0294178	0.149284	0.149222	0.160128	0.140574	0.0840365	0.0840365	0.144005	0.13321	0.167592	0.0527902	0.140574	0.0575833	0.0386742	0.0550748	0.0549696	0.0550748	0.141464	0.144005	0.144005	0.152009	0.0294178	0.158039	0.0362362	0.0596919	0.0316574	0.0316574	0.0527377	0.0386478	0.0433119	0.0408759	0.154693	0.15477	0.162329	0.027032	0.0386478	0.144005	0.150236	0.159798	0.069521	0.0741975	0.069521	0.0551128
Hordeum chilense (6)	0.0481854	0.0363185	0.116959	0.0224753	0.0433449	0.0224753	0.0248348	0.141319	0.141261	0.152059	0.143361	0.0791739	0.0791739	0.136086	0.125402	0.159484	0.0480861	0.143361	0.0528509	0.0340452	0.050366	0.0502701	0.050366	0.133607	0.136086	0.136086	0.144016	0.0248348	0.150002	0.0316336	0.0549696	0.0270726	0.0270726	0.0480384	0.034022	0.0386625	0.0362499	0.146676	0.146748	0.154263	0.0224753	0.034022	0.136086	0.142259	0.151747	0.0647302	0.0693922	0.0647302	0.0504006
Hordeum chilense (8)	0.0364564	0.027093	0.106781	0.0134142	0.0317172	0.0134142	0.0134543	0.130776	0.141376	0.152183	0.127568	0.0792354	0.0792354	0.125604	0.115067	0.148748	0.0363818	0.127568	0.0410718	0.0225411	0.0409845	0.0409068	0.0409845	0.123208	0.125604	0.125604	0.133437	0.0134543	0.139363	0.0224753	0.0455583	0.0179528	0.0179528	0.036346	0.0225259	0.0271032	0.0339578	0.136064	0.13613	0.143583	0.0134142	0.0225259	0.125604	0.131701	0.141089	0.0551762	0.0598064	0.0551762	0.0386742
Hordeum chilense (10)	0.041078	0.0339706	0.106612	0.0201821	0.0363047	0.0179126	0.0179663	0.130564	0.141146	0.151934	0.13262	0.0865107	0.0865107	0.125402	0.114883	0.15391	0.0409938	0.13262	0.0457075	0.027091	0.0456102	0.047874	0.0456102	0.12301	0.125402	0.125402	0.138541	0.0179663	0.139137	0.0293072	0.0525569	0.0224753	0.0224753	0.0409534	0.0270726	0.0316694	0.0385456	0.135843	0.135909	0.14335	0.0201821	0.0270726	0.125402	0.131488	0.14086	0.0598707	0.0669211	0.0598707	0.0432922
Hordeum chilense (12)	0.041078	0.0339706	0.106612	0.0201821	0.0363047	0.0179126	0.0179663	0.130564	0.141146	0.151934	0.13262	0.0865107	0.0865107	0.125402	0.114883	0.15391	0.0409938	0.13262	0.0457075	0.027091	0.0456102	0.047874	0.0456102	0.12301	0.125402	0.125402	0.138541	0.0179663	0.139137	0.0293072	0.0525569	0.0224753	0.0224753	0.0409534	0.0270726	0.0316694	0.0385456	0.135843	0.135909	0.14335	0.0201821	0.0270726	0.125402	0.131488	0.14086	0.0598707	0.0669211	0.0598707	0.0432922
Hordeum chilense (20)	0.0457494	0.0362636	0.116773	0.0224416	0.0409379	0.0224416	0.022509	0.141089	0.15181	0.15181	0.132513	0.0889237	0.0889237	0.135865	0.1252	0.148385	0.0362992	0.132513	0.0409783	0.0316789	0.0502892	0.0408141	0.0502892	0.133392	0.135865	0.135865	0.143782	0.022509	0.149757	0.031586	0.0548858	0.0179126	0.0179126	0.0362636	0.0316574	0.0362773	0.0431807	0.146437	0.146509	0.15401	0.0224416	0.0316574	0.135865	0.142028	0.151499	0.0550495	0.0644618	0.0550495	0.0479615
Hordeum chilense (21)	0.0364564	0.027093	0.106781	0.0134142	0.0317172	0.0134142	0.0134543	0.130776	0.141376	0.152183	0.127568	0.0792354	0.0792354	0.125604	0.115067	0.148748	0.0363818	0.127568	0.0410718	0.0225411	0.0409845	0.0409068	0.0409845	0.123208	0.125604	0.125604	0.133437	0.0134543	0.139363	0.0224753	0.0455583	0.0179528	0.0179528	0.036346	0.0225259	0.0271032	0.0339578	0.136064	0.13613	0.143583	0.0134142	0.0225259	0.125604	0.131701	0.141089	0.0551762	0.0598064	0.0551762	0.0386742
Hordeum chilense (23)	0.0318013	0.022509	0.101698	0.00891607	0.0271032	0.00891607	0.00894265	0.125503	0.136031	0.14676	0.127568	0.0743355	0.0743355	0.120363	0.109903	0.143373	0.0317364	0.127568	0.0363956	0.0179784	0.0363185	0.0362499	0.0363185	0.118008	0.120363	0.120363	0.128145	0.00894265	0.13404	0.017926	0.0408759	0.0134242	0.0134242	0.0317052	0.0179663	0.0225175	0.0293403	0.130754	0.130818	0.138238	0.00891607	0.0179663	0.120363	0.12642	0.135755	0.0504199	0.0550327	0.0504199	0.0340194
Psathyrostachys fragilis (1)	0.0456658	0.0478777	0.145405	0.0338582	0.0502548	0.0431512	0.0316479	0.148869	0.16105	0.172102	0.161757	0.0999991	0.0999991	0.143606	0.14349	0.169882	0.0550285	0.161757	0.0503046	0.0316217	0.0693174	0.0619713	0.071742	0.140188	0.143606	0.143606	0.165258	0.0316479	0.17043	0.0431186	0.0667209	0.0573542	0.0573542	0.0455271	0.0316003	0.0478959	0.0407709	0.154263	0.154338	0.153709	0.0338582	0.040879	0.143606	0.149819	0.148506	0.0864837	0.0813301	0.0864837	0.0408449
Psathyrostachys fragilis (10)	0.152446	0.14384	0.0527015	0.127784	0.149296	0.141043	0.141503	0.0458403	0.0411124	0.0505629	0.0316598	0.190401	0.190401	0.036473	0.0271666	0.104293	0.157568	0.0316598	0.163135	0.138699	0.162758	0.165176	0.173856	0.067133	0.036473	0.036473	0.0896447	0.141503	0.0576409	0.140928	0.16504	0.146533	0.146533	0.135821	0.141273	0.135876	0.143548	0.0553459	0.0458543	0.0527781	0.127784	0.152071	0.036473	0.0411406	0.0480971	0.196624	0.190337	0.196624	0.153747
Psathyrostachys fragilis (13)	0.144488	0.149418	0.0575303	0.133221	0.141388	0.146593	0.14437	0.0458929	0.0506211	0.0602036	0.036335	0.207976	0.207976	0.0365147	0.0318278	0.099342	0.160511	0.036335	0.166108	0.141549	0.157464	0.170924	0.168496	0.0623772	0.0365147	0.0365147	0.0947856	0.14437	0.0625217	0.146473	0.159746	0.152133	0.152133	0.138654	0.144134	0.13871	0.15727	0.0554098	0.0459069	0.0528387	0.133221	0.154986	0.0365147	0.0411877	0.0481522	0.179752	0.19535	0.179752	0.156668
Psathyrostachys fragilis (15)	0.0624494	0.0456137	0.143915	0.0362389	0.0574862	0.0362389	0.0386801	0.165586	0.165517	0.176656	0.167592	0.0644865	0.0644865	0.160207	0.143782	0.181393	0.0623196	0.167592	0.0671745	0.0480384	0.0646156	0.0596965	0.0646156	0.148506	0.160207	0.160207	0.165599	0.0386801	0.165244	0.0455444	0.0596508	0.0527015	0.0527015	0.0622573	0.0480054	0.0527216	0.0502356	0.171109	0.171194	0.176055	0.0362389	0.0456484	0.160207	0.166563	0.176289	0.0743412	0.0839515	0.0743412	0.0646604
Psathyrostachys fragilis (2)	0.146832	0.138316	0.0479141	0.122397	0.143723	0.135546	0.135986	0.0457878	0.0410655	0.0505048	0.0362526	0.184487	0.184487	0.0364315	0.0317556	0.0991072	0.151921	0.0362526	0.157438	0.13321	0.146234	0.159484	0.157076	0.0622333	0.0364315	0.0364315	0.0945612	0.135986	0.0623772	0.135437	0.159353	0.140986	0.140986	0.130364	0.135766	0.130417	0.138036	0.0552821	0.0458018	0.0527176	0.122397	0.146473	0.0364315	0.0410937	0.048042	0.190641	0.183484	0.190641	0.148139
Psathyrostachys fragilis (9)	0.141676	0.133221	0.0432823	0.117389	0.138597	0.130469	0.130892	0.0364592	0.0317916	0.0411281	0.0224854	0.179153	0.179153	0.0271974	0.0180081	0.0942266	0.146748	0.0224854	0.152233	0.128135	0.151884	0.154288	0.162825	0.0575303	0.0271974	0.0271974	0.0797189	0.130892	0.0481338	0.130364	0.154162	0.135876	0.135876	0.125311	0.13068	0.125361	0.132952	0.0458508	0.0364703	0.0433449	0.117389	0.14133	0.0271974	0.0318133	0.0387095	0.18526	0.179093	0.18526	0.142992
Psathyrostachys juncea (5)	0.0364315	0.0270747	0.11783	0.0134052	0.0316957	0.0134052	0.0134452	0.135986	0.146652	0.157529	0.138036	0.07918	0.07918	0.130786	0.114984	0.143268	0.036357	0.138036	0.0410437	0.0225259	0.0503699	0.040879	0.0503699	0.12225	0.130786	0.130786	0.128052	0.0134452	0.138372	0.0224601	0.0455271	0.0270747	0.0270747	0.0363212	0.0225107	0.0270849	0.0339348	0.141307	0.141376	0.148857	0.0134052	0.0225107	0.130786	0.136919	0.145456	0.0551381	0.0597651	0.0551381	0.0386478
Psathyrostachys juncea (7)	0.0317796	0.0224938	0.112675	0.00891011	0.0270849	0.00891011	0.00893666	0.13068	0.141273	0.152071	0.132737	0.0742836	0.0742836	0.125513	0.109824	0.148639	0.0317148	0.132737	0.0363708	0.0179663	0.0456484	0.0362253	0.0456484	0.117061	0.125513	0.125513	0.13334	0.00893666	0.133059	0.017914	0.040848	0.0224938	0.0224938	0.0316837	0.0179542	0.0225023	0.0293204	0.135964	0.136031	0.143478	0.00891011	0.0179542	0.125513	0.131605	0.140986	0.0503852	0.0549949	0.0503852	0.0339963
Psathyrostachys juncea (6)	0.128508	0.133383	0.0623532	0.11753	0.136097	0.130628	0.117908	0.0180284	0.0225955	0.0318278	0.0317076	0.190721	0.190721	0.00896671	0.0272077	0.104459	0.144228	0.0317076	0.138913	0.115205	0.152071	0.154478	0.163027	0.0624012	0.00896671	0.00896671	0.0897861	0.117908	0.0577297	0.130522	0.157076	0.136042	0.136042	0.122841	0.117719	0.12289	0.130469	0.0180257	0.00896269	0.0225259	0.11753	0.128197	0.00896671	0.0134845	0.0179878	0.185494	0.183078	0.185494	0.129842
Pseudoroegneria libanotica (14)	0.0180202	0.0179663	0.109423	0.00444808	0.0225344	0.0134242	0.00446131	0.117757	0.130829	0.141492	0.130301	0.069521	0.069521	0.112661	0.10742	0.151574	0.02714	0.130301	0.0225564	0.00445767	0.050443	0.0316455	0.050443	0.117239	0.112661	0.112661	0.136208	0.00446131	0.133264	0.0134142	0.0362499	0.0271134	0.0271134	0.0179663	0.00445469	0.017973	0.0134092	0.122959	0.123019	0.133038	0.00444808	0.0134442	0.112661	0.118663	0.127928	0.0552185	0.0526974	0.0552185	0.0134332
Pseudoroegneria libanotica (18)	0.0225632	0.0224955	0.116977	0.00891078	0.0270869	0.0179287	0.00893732	0.125422	0.135942	0.146664	0.138047	0.0718529	0.0718529	0.120286	0.114993	0.162249	0.0317172	0.138047	0.0271134	0.00893001	0.0575126	0.036228	0.0575126	0.124868	0.120286	0.120286	0.14404	0.00893732	0.141054	0.0179153	0.0408511	0.0316861	0.0316861	0.0224955	0.00892403	0.0225039	0.0201776	0.13067	0.130733	0.138148	0.00891078	0.0179555	0.120286	0.126338	0.135667	0.0623292	0.0549991	0.0623292	0.0224938
Pseudoroegneria libanotica (19)	0.0271339	0.0270523	0.122045	0.0133942	0.0316694	0.0224584	0.0134342	0.127928	0.141146	0.151934	0.140574	0.0693601	0.0693601	0.122781	0.117474	0.162089	0.0363267	0.140574	0.0317004	0.0134232	0.0598523	0.0408449	0.0598523	0.129987	0.122781	0.122781	0.146593	0.0134342	0.146282	0.0224416	0.0454892	0.036291	0.036291	0.0270523	0.0134142	0.0270625	0.0224333	0.122663	0.122722	0.14335	0.0133942	0.0247789	0.122781	0.128847	0.138193	0.0646803	0.0597147	0.0646803	0.0224736
Pseudoroegneria libanotica (5)	0.0226449	0.0225768	0.114837	0.00894265	0.0271851	0.0179932	0.00896939	0.123277	0.136474	0.147242	0.13592	0.0745666	0.0745666	0.118136	0.112841	0.157399	0.0318326	0.13592	0.0272118	0.00896202	0.0553289	0.0363597	0.0553289	0.122732	0.118136	0.118136	0.141908	0.00896939	0.138925	0.0179797	0.041	0.0318013	0.0318013	0.0225768	0.008956	0.0225853	0.017973	0.128529	0.128592	0.138687	0.00894265	0.0180202	0.118136	0.124193	0.133534	0.0601478	0.0575922	0.0601478	0.0180054
Pseudoroegneria libanotica (6)	0.0364564	0.027093	0.106781	0.0134142	0.0317172	0.0134142	0.0134543	0.130776	0.141376	0.152183	0.132834	0.0792354	0.0792354	0.125604	0.115067	0.148748	0.0363818	0.132834	0.0410718	0.0225411	0.0409845	0.0409068	0.0409845	0.123208	0.125604	0.125604	0.133437	0.0134543	0.139363	0.0224753	0.0362225	0.0179528	0.0179528	0.036346	0.0225259	0.0271032	0.0339578	0.136064	0.13613	0.143583	0.0134142	0.0225259	0.125604	0.131701	0.141089	0.0551762	0.0598064	0.0551762	0.0386742
Pseudoroegneria libanotica (7)	0.0365036	0.0363928	0.0993028	0.0225208	0.0410843	0.031722	0.0225887	0.10748	0.122999	0.133556	0.125119	0.0892513	0.0892513	0.107565	0.10748	0.140894	0.0458193	0.125119	0.041125	0.02257	0.0600228	0.0503737	0.0600228	0.115579	0.107565	0.107565	0.125685	0.0225887	0.131573	0.031698	0.0550832	0.0363928	0.0363928	0.0363928	0.0225547	0.0364066	0.0340014	0.117804	0.117861	0.12521	0.0225208	0.03177	0.107565	0.11267	0.122752	0.0746072	0.0695371	0.0746072	0.0387242
Pseudoroegneria spicata (1)	0.027218	0.0271359	0.109518	0.0134352	0.0317676	0.0134352	0.00446496	0.117861	0.130945	0.141619	0.130417	0.079365	0.079365	0.11276	0.107514	0.15171	0.0364398	0.130417	0.0317989	0.0134643	0.0410499	0.040972	0.0504855	0.127784	0.11276	0.11276	0.136329	0.00446496	0.133383	0.0225107	0.0479871	0.0271359	0.0271359	0.0271359	0.0134553	0.0179878	0.0225023	0.133632	0.123128	0.133156	0.0134352	0.0134553	0.11276	0.118768	0.125412	0.0552651	0.0623052	0.0552651	0.0225428
Pseudoroegneria tauri (20)	0.141561	0.133113	0.0526813	0.117295	0.138485	0.130364	0.130786	0.0364315	0.0317676	0.0410968	0.0224685	0.179004	0.179004	0.0271769	0.0179946	0.0941526	0.146628	0.0224685	0.152108	0.128031	0.140986	0.154162	0.15176	0.0574862	0.0271769	0.0271769	0.0896095	0.130786	0.0480971	0.130259	0.154035	0.135766	0.135766	0.135766	0.130575	0.12526	0.132844	0.0458158	0.0364426	0.0409689	0.117295	0.141215	0.0271769	0.0317892	0.0386801	0.185105	0.178944	0.185105	0.142875
Pseudoroegneria tauri (4)	0.141284	0.135503	0.0766505	0.119661	0.138215	0.127486	0.130533	0.0944494	0.0994598	0.109658	0.0890488	0.192788	0.192788	0.0845171	0.0844509	0.0224131	0.14904	0.0890488	0.154528	0.130417	0.14876	0.153859	0.159628	0.112639	0.0845171	0.0845171	0.0225225	0.130533	0.102681	0.132641	0.156447	0.132855	0.132855	0.135503	0.130322	0.125019	0.13788	0.104566	0.0944792	0.0991384	0.119661	0.14094	0.0845171	0.0894616	0.0933904	0.179093	0.164714	0.179093	0.14349
Secale montanum (11)	0.174393	0.165476	0.106722	0.148954	0.171095	0.165339	0.163122	0.106421	0.111513	0.12189	0.11107	0.222199	0.222199	0.0963265	0.106421	0.0455721	0.182441	0.11107	0.188201	0.162973	0.187758	0.184533	0.199224	0.130123	0.0963265	0.0963265	0.0457983	0.163122	0.127804	0.16245	0.187209	0.171024	0.171024	0.167321	0.162852	0.157296	0.170669	0.116712	0.106454	0.11115	0.148954	0.173957	0.0963265	0.10135	0.105317	0.219797	0.195846	0.219797	0.175663
Secale montanum (18)	0.0226125	0.0225445	0.114663	0.00893001	0.0271461	0.00893001	0	0.123088	0.136263	0.147013	0.135711	0.0744566	0.0744566	0.117956	0.11267	0.157154	0.0317868	0.135711	0.0271728	0.00894932	0.0457529	0.0363075	0.0457529	0.122545	0.117956	0.117956	0.141688	0	0.13871	0.0179542	0.0432823	0.0225445	0.0225445	0.0225445	0.00894332	0.022553	0.0179475	0.128332	0.128394	0.138473	0.00893001	0.00894332	0.117956	0.124003	0.13068	0.0505009	0.0575082	0.0505009	0.0179797
Secale montanum (19)	0.0458368	0.0456971	0.127414	0.0316694	0.050443	0.0316694	0.0225513	0.141376	0.152121	0.163081	0.151499	0.0991228	0.0991228	0.136141	0.136031	0.148687	0.0457424	0.151499	0.0410562	0.0317388	0.0503852	0.0622046	0.0503852	0.144313	0.136141	0.136141	0.154922	0.0225513	0.150064	0.0409379	0.0645609	0.0270828	0.0270828	0.0363322	0.0317172	0.0457145	0.0432626	0.146736	0.146808	0.154326	0.0316694	0.0317172	0.136141	0.142317	0.15181	0.0744798	0.0767278	0.0744798	0.048053
Secale montanum (21)	0.0226125	0.0225445	0.114663	0.00893001	0.0271461	0.00893001	0	0.123088	0.136263	0.147013	0.135711	0.0744566	0.0744566	0.117956	0.11267	0.157154	0.0317868	0.135711	0.0271728	0.00894932	0.0457529	0.0363075	0.0457529	0.122545	0.117956	0.117956	0.141688	0	0.13871	0.0179542	0.0432823	0.0225445	0.0225445	0.0225445	0.00894332	0.022553	0.0179475	0.128332	0.128394	0.138473	0.00893001	0.00894332	0.117956	0.124003	0.13068	0.0505009	0.0575082	0.0505009	0.0179797
Secale montanum (23)	0.157231	0.14859	0.091298	0.132491	0.154061	0.148469	0.146258	0.100998	0.106041	0.116311	0.0955334	0.206779	0.206779	0.0910016	0.0909302	0.0315125	0.165108	0.0955334	0.170712	0.146127	0.170317	0.167206	0.181484	0.119289	0.0910016	0.0910016	0.031667	0.146258	0.111837	0.145664	0.169826	0.153998	0.153998	0.150388	0.14602	0.140609	0.153684	0.111185	0.10103	0.105697	0.132491	0.156845	0.0910016	0.0959774	0.0999171	0.201504	0.178232	0.201504	0.158521
Secale montanum (3)	0.0225445	0.0134052	0.101546	0	0.0179341	0.0089035	0.00893001	0.122692	0.133167	0.14384	0.124758	0.0637342	0.0637342	0.117577	0.102069	0.14583	0.0224989	0.124758	0.027091	0.0089227	0.0456137	0.0269833	0.0456137	0.111819	0.117577	0.117577	0.130585	0.00893001	0.127681	0.0088969	0.0315528	0.022477	0.022477	0.022477	0.00891673	0.0134102	0.020161	0.127918	0.127979	0.135371	0	0.0179408	0.117577	0.123604	0.132898	0.0503468	0.0455099	0.0503468	0.0247603
Secale montanum (5)	0.143969	0.138159	0.0791001	0.12226	0.140883	0.135393	0.133178	0.0894335	0.0944122	0.104542	0.0840889	0.195648	0.195648	0.0795633	0.0795012	0.0224131	0.151747	0.0840889	0.157257	0.133059	0.156896	0.156575	0.167883	0.109223	0.0795633	0.0795633	0.0225225	0.133178	0.0993028	0.135284	0.15917	0.140825	0.140825	0.138159	0.132962	0.12764	0.14054	0.0994834	0.0894616	0.0941082	0.12226	0.143618	0.0795633	0.0844774	0.0883926	0.18757	0.167468	0.18757	0.145278
Secale montanum (6)	0.0226125	0.0225445	0.114663	0.00893001	0.0271461	0.00893001	0	0.123088	0.136263	0.147013	0.135711	0.0744566	0.0744566	0.117956	0.11267	0.157154	0.0317868	0.135711	0.0271728	0.00894932	0.0457529	0.0363075	0.0457529	0.122545	0.117956	0.117956	0.141688	0	0.13871	0.0179542	0.0432823	0.0225445	0.0225445	0.0225445	0.00894332	0.022553	0.0179475	0.128332	0.128394	0.138473	0.00893001	0.00894332	0.117956	0.124003	0.13068	0.0505009	0.0575082	0.0505009	0.0179797
Taeniatherum caput-medusae1 (17)	0.139038	0.133264	0.0575038	0.117427	0.135975	0.130512	0.12829	0.0318133	0.0411406	0.0505978	0.0270726	0.190545	0.190545	0.0226023	0.0225853	0.0992949	0.144099	0.0270726	0.149565	0.125543	0.151934	0.154338	0.157387	0.0527781	0.0226023	0.0226023	0.0947406	0.12829	0.0528995	0.130406	0.154212	0.13592	0.13592	0.133264	0.128083	0.122781	0.140974	0.04115	0.031823	0.0363432	0.117427	0.138699	0.0272056	0.031823	0.0387212	0.174044	0.179153	0.174044	0.140357
Taeniatherum caput-medusae1 (21)	0.0529239	0.0456658	0.148566	0.03628	0.0575524	0.045631	0.0387242	0.157529	0.168496	0.179692	0.170571	0.0923593	0.0923593	0.152196	0.146652	0.184441	0.0623916	0.170571	0.0576099	0.0386918	0.0719642	0.0645659	0.0719642	0.156819	0.152196	0.152196	0.165805	0.0387242	0.173784	0.0362526	0.0693441	0.0599259	0.0599259	0.0527619	0.0386654	0.0527821	0.0491118	0.163	0.163081	0.159667	0.03628	0.0480604	0.152196	0.158495	0.167224	0.0917424	0.0840496	0.0917424	0.0503852
Taeniatherum caput-medusae1 (4)	0.152296	0.146389	0.0670192	0.130291	0.149149	0.143583	0.141365	0.0457983	0.0457808	0.0552821	0.0362608	0.198804	0.198804	0.0364398	0.0317628	0.117005	0.157412	0.0362608	0.162973	0.138563	0.165353	0.156793	0.17648	0.0670709	0.0364398	0.0364398	0.107291	0.141365	0.0623916	0.143466	0.167634	0.149088	0.149088	0.146389	0.141135	0.135744	0.154199	0.0552949	0.0458123	0.0527297	0.130291	0.14921	0.0317868	0.0364232	0.0433416	0.197865	0.193952	0.197865	0.153596
Taeniatherum caput-medusae1 (9)	0.144417	0.138586	0.0623004	0.122633	0.141319	0.13581	0.133589	0.0364703	0.0458543	0.0553714	0.0316813	0.196275	0.196275	0.0272056	0.0271851	0.104368	0.149504	0.0316813	0.155012	0.130818	0.157387	0.159798	0.162879	0.057548	0.0272056	0.0272056	0.0998069	0.133589	0.0576808	0.1357	0.159667	0.141261	0.141261	0.138586	0.133372	0.128031	0.146341	0.0458648	0.0364814	0.0410125	0.122633	0.144064	0.0318374	0.0364814	0.0434109	0.179662	0.184795	0.179662	0.145729
Taeniatherum caput-medusae2 (13)	0.141734	0.141273	0.0768829	0.130522	0.149418	0.142051	0.130945	0.0318157	0.0364592	0.0458578	0.0456832	0.199174	0.199174	0.022604	0.0411595	0.100146	0.157698	0.0456832	0.152296	0.128186	0.165654	0.168078	0.175868	0.0753076	0.022604	0.022604	0.0855471	0.130945	0.0722159	0.143723	0.163339	0.149357	0.149357	0.135931	0.130733	0.135099	0.143665	0.0411532	0.0318254	0.036346	0.130522	0.141388	0.022604	0.0271954	0.0225361	0.19968	0.185756	0.19968	0.14305
Taeniatherum caput-medusae2 (15)	0.139106	0.133329	0.0527619	0.117483	0.136042	0.130575	0.128352	0.0271974	0.036473	0.0458753	0.0225023	0.190641	0.190641	0.0180351	0.0180216	0.0943008	0.144169	0.0225023	0.149639	0.125604	0.152009	0.154414	0.157464	0.0480604	0.0180351	0.0180351	0.0897507	0.128352	0.0481706	0.130469	0.154288	0.135986	0.135986	0.133329	0.128145	0.122841	0.141043	0.0364814	0.0272056	0.0317172	0.117483	0.138766	0.0226125	0.0272056	0.0340761	0.174131	0.179243	0.174131	0.140426
Taeniatherum caput-medusae2 (16)	0.152296	0.146389	0.0670192	0.130291	0.149149	0.143583	0.141365	0.0457983	0.0457808	0.0552821	0.0362608	0.198804	0.198804	0.0364398	0.0317628	0.117005	0.157412	0.0362608	0.162973	0.138563	0.165353	0.156793	0.17648	0.0670709	0.0364398	0.0364398	0.107291	0.141365	0.0623916	0.143466	0.167634	0.149088	0.149088	0.146389	0.141135	0.135744	0.154199	0.0552949	0.0458123	0.0527297	0.130291	0.14921	0.0317868	0.0364232	0.0433416	0.197865	0.193952	0.197865	0.153596
Taeniatherum caput-medusae2 (21)	0.152296	0.146389	0.0670192	0.130291	0.149149	0.143583	0.141365	0.0457983	0.0457808	0.0552821	0.0362608	0.198804	0.198804	0.0364398	0.0317628	0.117005	0.157412	0.0362608	0.162973	0.138563	0.165353	0.156793	0.17648	0.0670709	0.0364398	0.0364398	0.107291	0.141365	0.0623916	0.143466	0.167634	0.149088	0.149088	0.146389	0.141135	0.135744	0.154199	0.0552949	0.0458123	0.0527297	0.130291	0.14921	0.0317868	0.0364232	0.0433416	0.197865	0.193952	0.197865	0.153596
Taeniatherum caput-medusae2 (4)	0.139106	0.133329	0.0527619	0.117483	0.136042	0.130575	0.128352	0.0271974	0.036473	0.0458753	0.0225023	0.190641	0.190641	0.0180351	0.0180216	0.0943008	0.144169	0.0225023	0.149639	0.125604	0.152009	0.154414	0.157464	0.0480604	0.0180351	0.0180351	0.0897507	0.128352	0.0481706	0.130469	0.154288	0.135986	0.135986	0.133329	0.128145	0.122841	0.141043	0.0364814	0.0272056	0.0317172	0.117483	0.138766	0.0226125	0.0272056	0.0340761	0.174131	0.179243	0.174131	0.140426
Taeniatherum caput-medusae2 (26)	0.146832	0.140986	0.0573982	0.125009	0.143723	0.138204	0.135986	0.0317556	0.0410655	0.0505048	0.0270239	0.198754	0.198754	0.0225615	0.0225445	0.0957511	0.151921	0.0270239	0.157438	0.13321	0.159812	0.162223	0.162557	0.055058	0.0225615	0.0225615	0.0912093	0.135986	0.0528023	0.138092	0.162089	0.143665	0.143665	0.140986	0.135766	0.127784	0.148748	0.0410749	0.0317652	0.0362773	0.125009	0.146473	0.0271564	0.0317652	0.0293756	0.182121	0.187256	0.182121	0.148139
Thinopyrum bessarabicum (16)	0.0180202	0.0179663	0.109423	0.00444808	0.0225344	0.0134242	0.00446131	0.117757	0.130829	0.141492	0.130301	0.069521	0.069521	0.112661	0.10742	0.151574	0.02714	0.130301	0.0225564	0.00445767	0.050443	0.0316455	0.050443	0.117239	0.112661	0.112661	0.136208	0.00446131	0.133264	0.0134142	0.0362499	0.0271134	0.0271134	0.0179663	0.00445469	0.017973	0.0134092	0.122959	0.123019	0.133038	0.00444808	0.0134442	0.112661	0.118663	0.127928	0.0552185	0.0526974	0.0552185	0.0134332
Thinopyrum bessarabicum (2)	0.0180216	0.0179676	0.109431	0.00444841	0.0225361	0.0134252	0.00446164	0.117766	0.130839	0.141503	0.130312	0.0695264	0.0695264	0.11267	0.107428	0.151586	0.027142	0.130312	0.0225581	0.004458	0.0504469	0.0316479	0.0504469	0.117248	0.11267	0.11267	0.136219	0.00446164	0.133275	0.0134152	0.0362526	0.0271155	0.0271155	0.0179676	0.00445502	0.0179743	0.0134102	0.122969	0.123029	0.133048	0.00444841	0.0134452	0.11267	0.118672	0.127938	0.0552227	0.0503314	0.0552227	0.0134342
Thinopyrum bessarabicum (20)	0.0180216	0.0179676	0.109431	0.00444841	0.0225361	0.0134252	0.00446164	0.117766	0.130839	0.141503	0.130312	0.0695264	0.0695264	0.11267	0.107428	0.151586	0.027142	0.130312	0.0225581	0.004458	0.0504469	0.0316479	0.0504469	0.117248	0.11267	0.11267	0.136219	0.00446164	0.133275	0.0134152	0.0362526	0.0271155	0.0271155	0.0179676	0.00445502	0.0179743	0.0134102	0.122969	0.123029	0.133048	0.00444841	0.0134452	0.11267	0.118672	0.127938	0.0552227	0.0527015	0.0552227	0.0134342
Thinopyrum bessarabicum (4)	0.135154	0.132952	0.0362116	0.117155	0.133005	0.128453	0.12799	0.0528833	0.0576409	0.0672889	0.0385631	0.192933	0.192933	0.0434473	0.0340632	0.106672	0.142864	0.0385631	0.148309	0.120026	0.14977	0.153973	0.160659	0.0362389	0.0434473	0.0434473	0.0920097	0.12799	0.0224938	0.130102	0.153847	0.133834	0.133834	0.143606	0.127784	0.122496	0.140643	0.0624638	0.0528995	0.0574597	0.117155	0.138372	0.0434473	0.0481485	0.0551423	0.182986	0.173136	0.182986	0.140027
Thinopyrum bessarabicum (9)	0.0180202	0.0179663	0.109423	0.00444808	0.0225344	0.0134242	0.00446131	0.117757	0.130829	0.141492	0.130301	0.069521	0.069521	0.112661	0.10742	0.151574	0.02714	0.130301	0.0225564	0.00445767	0.050443	0.0316455	0.050443	0.117239	0.112661	0.112661	0.136208	0.00446131	0.133264	0.0134142	0.0362499	0.0271134	0.0271134	0.0179663	0.00445469	0.017973	0.0134092	0.122959	0.123019	0.133038	0.00444808	0.0134442	0.112661	0.118663	0.127928	0.0552185	0.0526974	0.0552185	0.0134332
Triticum monococcum (1)	0.0271359	0.0179274	0.106621	0.00443854	0.0224854	0.0133952	0.0134352	0.127938	0.138485	0.149235	0.129997	0.0669469	0.0669469	0.122791	0.107172	0.151215	0.0270808	0.129997	0.0317028	0.0134242	0.0503314	0.0338837	0.0503314	0.116968	0.122791	0.122791	0.135887	0.0134352	0.132952	0.0133852	0.0361706	0.0270543	0.0270543	0.0270543	0.0134152	0.0179341	0.0247158	0.133199	0.133264	0.140688	0.00443854	0.0224938	0.122791	0.128858	0.138204	0.0550959	0.0525809	0.0550959	0.0293513
Triticum monococcum (10)	0.15656	0.150602	0.0867002	0.134395	0.153381	0.143735	0.145553	0.0997357	0.104791	0.115085	0.0942637	0.20627	0.20627	0.0897154	0.0896447	0.0362718	0.164462	0.0942637	0.170084	0.145423	0.165531	0.172117	0.176671	0.116348	0.0897154	0.0897154	0.0271707	0.145553	0.106328	0.147653	0.171974	0.149247	0.149247	0.150602	0.145316	0.139888	0.153005	0.109947	0.0997674	0.10445	0.134395	0.156174	0.0897154	0.0947032	0.0986551	0.19664	0.186088	0.19664	0.160141
Triticum monococcum (11)	0.128456	0.122791	0.0433152	0.107172	0.125462	0.120083	0.117861	0.0271974	0.0318157	0.0411595	0.0134202	0.179303	0.179303	0.0180351	0.00895667	0.0943008	0.133469	0.0134202	0.138857	0.115159	0.141215	0.146294	0.152009	0.0480604	0.0180351	0.0180351	0.0797813	0.117861	0.0387536	0.119987	0.146175	0.125412	0.125412	0.122791	0.117672	0.112444	0.130417	0.0364814	0.0272056	0.0317172	0.107172	0.128145	0.0180351	0.0226023	0.0294422	0.174131	0.168078	0.174131	0.129789
Triticum monococcum (14)	0.133762	0.128041	0.0480237	0.11231	0.130733	0.125311	0.123088	0.0318278	0.036473	0.0458753	0.0179475	0.18495	0.18495	0.0226125	0.0134754	0.099342	0.1388	0.0179475	0.144228	0.120363	0.146593	0.146294	0.157464	0.0528023	0.0226125	0.0226125	0.0847495	0.123088	0.0434473	0.12521	0.151574	0.13068	0.13068	0.128041	0.12289	0.117625	0.135711	0.0411689	0.0318374	0.0363597	0.11231	0.133437	0.0226125	0.0272056	0.0340761	0.179752	0.173639	0.179752	0.135089
Triticum monococcum (15)	0.0318037	0.0225107	0.101706	0.00891673	0.0271053	0.00891673	0.00894332	0.125513	0.136042	0.146772	0.127578	0.0743412	0.0743412	0.120373	0.109912	0.143385	0.0317388	0.127578	0.0363983	0.0179797	0.0363212	0.0385777	0.0363212	0.118018	0.120373	0.120373	0.128155	0.00894332	0.134051	0.0179274	0.0432167	0.0134252	0.0134252	0.0317076	0.0179676	0.0225191	0.0293425	0.130765	0.130829	0.138249	0.00891673	0.0179676	0.120373	0.12643	0.133113	0.0504238	0.059811	0.0504238	0.034022
Triticum monococcum (16)	0.0225445	0.0134052	0.101546	0	0.0179341	0.0089035	0.00893001	0.122692	0.133167	0.14384	0.124758	0.062133	0.062133	0.117577	0.102069	0.14583	0.0224989	0.124758	0.027091	0.0089227	0.0456137	0.0292764	0.0456137	0.111819	0.117577	0.117577	0.130585	0.00893001	0.127681	0.0088969	0.0315528	0.022477	0.022477	0.022477	0.00891673	0.0134102	0.020161	0.127918	0.127979	0.135371	0	0.0179408	0.117577	0.123604	0.132898	0.0503468	0.0478595	0.0503468	0.0247603
Triticum monococcum (19)	0.134159	0.131085	0.0455099	0.11534	0.131138	0.126602	0.126135	0.0656469	0.070478	0.0802863	0.0502548	0.190871	0.190871	0.0560664	0.0363625	0.109988	0.141855	0.0502548	0.147288	0.115607	0.153257	0.152042	0.164189	0.0362116	0.0560664	0.0560664	0.0952887	0.126135	0.022477	0.128247	0.151918	0.137262	0.137262	0.141705	0.125932	0.120661	0.138754	0.0753837	0.0656672	0.0702547	0.11534	0.136486	0.0560664	0.0608384	0.0679144	0.180954	0.172067	0.180954	0.138137
Triticum monococcum (20)	0.0225445	0.0134052	0.101546	0	0.0179341	0.0089035	0.00893001	0.122692	0.133167	0.14384	0.124758	0.062133	0.062133	0.117577	0.102069	0.14583	0.0224989	0.124758	0.027091	0.0089227	0.0456137	0.0292764	0.0456137	0.111819	0.117577	0.117577	0.130585	0.00893001	0.127681	0.0088969	0.0315528	0.022477	0.022477	0.022477	0.00891673	0.0134102	0.020161	0.127918	0.127979	0.135371	0	0.0179408	0.117577	0.123604	0.132898	0.0503468	0.0478595	0.0503468	0.0247603
Triticum monococcum (3)	0.0364453	0.0270849	0.107598	0.0134102	0.0317076	0.0134102	0.0134503	0.131615	0.142225	0.153041	0.133672	0.0792108	0.0792108	0.12644	0.115894	0.149599	0.0363708	0.133672	0.0410593	0.0225344	0.040972	0.0408944	0.040972	0.124038	0.12644	0.12644	0.134279	0.0134503	0.140209	0.0224685	0.0362116	0.0202214	0.0202214	0.036335	0.0225191	0.0270951	0.0339476	0.136908	0.136975	0.14443	0.0134102	0.0179609	0.12644	0.132542	0.141935	0.0551592	0.059788	0.0551592	0.0386625
Triticum monococcum (5)	0.0225445	0.0134052	0.101546	0	0.0179341	0.0089035	0.00893001	0.122692	0.133167	0.14384	0.124758	0.0645361	0.0645361	0.117577	0.102069	0.14583	0.0224989	0.124758	0.027091	0.0089227	0.0456137	0.0269833	0.0456137	0.111819	0.117577	0.117577	0.130585	0.00893001	0.127681	0.0088969	0.0315528	0.022477	0.022477	0.022477	0.00891673	0.0134102	0.020161	0.127918	0.127979	0.135371	0	0.0179408	0.117577	0.123604	0.132898	0.0503468	0.0455099	0.0503468	0.0247603
Triticum monococcum (6)	0.0271359	0.0179274	0.106621	0.00443854	0.0224854	0.0133952	0.0134352	0.127938	0.138485	0.149235	0.129997	0.0669469	0.0669469	0.122791	0.107172	0.151215	0.0270808	0.129997	0.0317028	0.0134242	0.0503314	0.0338837	0.0503314	0.116968	0.122791	0.122791	0.135887	0.0134352	0.132952	0.0133852	0.0361706	0.0270543	0.0270543	0.0270543	0.0134152	0.0179341	0.0247158	0.133199	0.133264	0.140688	0.00443854	0.0224938	0.122791	0.128858	0.138204	0.0550959	0.0525809	0.0550959	0.0293513
Triticum monococcum (9)	0.0364592	0.0270951	0.10679	0.0134152	0.0317196	0.0134152	0.0134553	0.120276	0.136042	0.146772	0.132844	0.0792416	0.0792416	0.115168	0.115076	0.138047	0.0363845	0.132844	0.0410749	0.0225428	0.0409876	0.0432495	0.0409876	0.112854	0.115168	0.115168	0.133448	0.0134553	0.139375	0.022477	0.0479141	0.0179542	0.0179542	0.0363487	0.0225276	0.0271053	0.0339604	0.125493	0.125553	0.132941	0.0134152	0.0225276	0.120373	0.12643	0.133113	0.0551804	0.0646156	0.0551804	0.0386772
Triticum urartu (10)	0.0318037	0.0225107	0.101706	0.00891673	0.0271053	0.00891673	0.00894332	0.125513	0.136042	0.146772	0.127578	0.0743412	0.0743412	0.120373	0.109912	0.143385	0.0317388	0.127578	0.0363983	0.0179797	0.0363212	0.0385777	0.0363212	0.118018	0.120373	0.120373	0.128155	0.00894332	0.134051	0.0179274	0.0432167	0.0134252	0.0134252	0.0317076	0.0179676	0.0225191	0.0293425	0.130765	0.130829	0.138249	0.00891673	0.0179676	0.120373	0.12643	0.133113	0.0504238	0.059811	0.0504238	0.034022
Triticum urartu (12)	0.0270849	0.0178939	0.108955	0.00443035	0.0224433	0.0133703	0.0134102	0.127681	0.138204	0.14893	0.129736	0.0572404	0.0572404	0.122545	0.106959	0.150907	0.02703	0.129736	0.0316431	0.0133992	0.0502356	0.0315172	0.0502356	0.119318	0.122545	0.122545	0.135612	0.0134102	0.135327	0.0133604	0.0361026	0.0270036	0.0270036	0.0270036	0.0133902	0.0179006	0.0246696	0.13293	0.132995	0.140404	0.00443035	0.0224517	0.122545	0.128598	0.137925	0.0549907	0.0501211	0.0549907	0.0292962
Triticum urartu (13)	0.0458929	0.0363763	0.112854	0.0225107	0.0410655	0.0225107	0.0225785	0.142457	0.15323	0.164219	0.144501	0.0842399	0.0842399	0.137209	0.126491	0.155208	0.0457983	0.144501	0.0505551	0.0317772	0.0504469	0.0503506	0.0504469	0.134717	0.137209	0.137209	0.139784	0.0225785	0.151165	0.0316837	0.055058	0.0271155	0.0271155	0.0410499	0.0317556	0.0363901	0.0433152	0.147831	0.147904	0.155437	0.0225107	0.0317556	0.137209	0.143401	0.152915	0.0648352	0.0695049	0.0648352	0.0481118
Triticum urartu (19)	0.0317556	0.022477	0.11173	0.0089035	0.0270645	0.017914	0.0179676	0.133221	0.14384	0.154668	0.135273	0.0669469	0.0669469	0.128041	0.11231	0.14583	0.0316909	0.135273	0.0363432	0.0179528	0.055079	0.0361979	0.055079	0.122153	0.128041	0.128041	0.141227	0.0179676	0.13826	0.0179006	0.0408171	0.0316598	0.0316598	0.0316598	0.0179408	0.0224854	0.0292984	0.138518	0.138586	0.146044	0.0089035	0.0270747	0.128041	0.134148	0.143548	0.0550959	0.0549529	0.0550959	0.0339706
Triticum urartu (2)	0.0554824	0.0458053	0.125983	0.0317436	0.0505629	0.0317436	0.0318398	0.137265	0.147976	0.158901	0.139318	0.101054	0.101054	0.132043	0.116173	0.155399	0.0553672	0.139318	0.0601943	0.0411563	0.0697474	0.0623532	0.0697474	0.135766	0.132043	0.132043	0.129296	0.0318398	0.140551	0.0410343	0.0599029	0.0458053	0.0458053	0.0553119	0.0411281	0.0458228	0.0528226	0.142608	0.142678	0.150187	0.0317436	0.0411281	0.132043	0.138201	0.147674	0.0771167	0.0793712	0.0771167	0.057703
Triticum urartu (20)	0.0270849	0.0178939	0.108955	0.00443035	0.0224433	0.0133703	0.0134102	0.127681	0.138204	0.14893	0.129736	0.0572404	0.0572404	0.122545	0.106959	0.150907	0.02703	0.129736	0.0316431	0.0133992	0.0502356	0.0315172	0.0502356	0.119318	0.122545	0.122545	0.135612	0.0134102	0.135327	0.0133604	0.0361026	0.0270036	0.0270036	0.0270036	0.0133902	0.0179006	0.0246696	0.13293	0.132995	0.140404	0.00443035	0.0224517	0.122545	0.128598	0.137925	0.0549907	0.0501211	0.0549907	0.0292962
Triticum urartu (22)	0.0225445	0.0134052	0.104079	0	0.0179341	0.0089035	0.00893001	0.122692	0.133167	0.14384	0.124758	0.062133	0.062133	0.117577	0.102069	0.14583	0.0224989	0.124758	0.027091	0.0089227	0.0456137	0.0269833	0.0456137	0.111819	0.117577	0.117577	0.130585	0.00893001	0.127681	0.0088969	0.0315528	0.022477	0.022477	0.022477	0.00891673	0.0134102	0.020161	0.127918	0.127979	0.135371	0	0.0179408	0.117577	0.123604	0.132898	0.0503468	0.0455099	0.0503468	0.0224753
Triticum urartu (4)	0.13922	0.133437	0.0528023	0.117577	0.136152	0.13068	0.128456	0.027218	0.0365008	0.0459105	0.0225191	0.190801	0.190801	0.0180487	0.0180351	0.094375	0.144287	0.0225191	0.149762	0.125705	0.152133	0.15727	0.163095	0.0480971	0.0180487	0.0180487	0.0898215	0.128456	0.0482075	0.130575	0.154414	0.136097	0.136097	0.133437	0.128249	0.122939	0.141158	0.0365091	0.0272262	0.0317412	0.117577	0.138879	0.0226296	0.0272262	0.0341019	0.185572	0.179392	0.185572	0.14054
Triticum urartu (7)	0.147194	0.14133	0.0599259	0.125311	0.144075	0.138541	0.136318	0.0318278	0.0411595	0.0458753	0.0270849	0.199258	0.199258	0.0226125	0.0225955	0.101875	0.152296	0.0270849	0.157828	0.133534	0.160207	0.164001	0.171279	0.0551846	0.0226125	0.0226125	0.0973157	0.136318	0.0553119	0.138428	0.16249	0.144016	0.144016	0.14133	0.136097	0.130733	0.149113	0.0411689	0.0318374	0.0386918	0.125311	0.144134	0.027218	0.0318374	0.0387389	0.182579	0.187727	0.182579	0.148503
[truncated: 76 more columns]

## Sheet: Caption
Table. Estimates of Codon-based Evolutionary Divergence between Sequences
The number of nonsynonymous substitutions per nonsynonymous site from between sequences are shown. Analyses were conducted using the modified Nei-Gojobori (assumed transition/transversion bias = 2) model [1]. The analysis involved 126 nucleotide sequences. All positions containing gaps and missing data were eliminated. There were a total of 107 positions in the final dataset. Evolutionary analyse…
1. Zhang J, Rosenberg HF & Nei M (1998). Positive Darwinian selection after gene duplication in primate ribonuclease genes. Proceedings of the National Academy of Sciences (USA) 95:3708-3713.
2. Tamura K., Peterson D., Peterson N., Stecher G., Nei M., and Kumar S. (2011). MEGA5: Molecular Evolutionary Genetics Analysis using Maximum Likelihood, Evolutionary Distance, and Maximum Parsimony Methods. Molecular Biology and Evolution (In Press).
Disclaimer: Although utmost care has been taken to ensure the correctness of the caption, the caption text is provided "as is" without any warranty of any kind. Authors advise the user to carefully check the caption prior to its use for any purpose and report any errors or problems to the authors immediately (www.megasoftware.net). In no event shall the authors and their employers be liable for a…
