# Supplementary material for: The Role of Vertical and Horizontal Transfer in the Evolutionary Dynamics of PIF-Like Transposable Elements in Triticeae
Source: PLoS One. 2015 Sep 10;10(9):e0137648. doi: 10.1371/journal.pone.0137648 (PMC4565680; doi:10.1371/journal.pone.0137648)
Supplement: S2 Table — (XLS) [file pone.0137648.s002.xls]

## Sheet: MatrixOutput
Aegilops comosa (18)																Supporting information
Aegilops comosa (9)	0.243967
Aegilops comosa (10)	0.473276	0.551236														S2 TABLE. SYNONYMOUS SUBSTITUTIONS OF 126 PIF-LIKE TRANSPOSASE FRAGMENTS
Aegilops comosa (15)	0.230155	0.0544506	0.520257													Description
Aegilops comosa (19)	0.0318801	0.217203	0.48737	0.190099													No of Taxa: 126
Agropyron cristatum (9)	0.273941	0.232043	0.563795	0.218309	0.260957												Gaps/Missing data: Complete Deletion
Agropyron cristatum (29)	0.0878195	0.244468	0.546976	0.230624	0.124415	0.244972											Distance method: Modified Nei-Gojobori (Jukes-Cantor) [pairwise distances]
Australopyrum velutinum (14)	0.663261	0.696665	0.210663	0.698669	0.682607	0.797776	0.690728										No of sites: 107
Australopyrum velutinum (15)	0.651719	0.697665	0.210876	0.699675	0.670711	0.799017	0.678762	0									dS: Estimate
Australopyrum velutinum (4)	0.651719	0.697665	0.210876	0.699675	0.670711	0.799017	0.678762	0	0
Crithopsis delileana (14)	0.635996	0.778746	0.286944	0.723629	0.654657	0.709912	0.688463	0.100766	0.10086	0.10086
Crithopsis delileana (15)	0.290728	0.0604058	0.552733	0.0917143	0.250021	0.263215	0.291349	0.774212	0.775399	0.775399	0.802798
Crithopsis delileana (20)	0.275444	0.0490549	0.530868	0.0798626	0.235449	0.248348	0.276027	0.745306	0.746424	0.746424	0.772506	0.0106954
Crithopsis delileana (21)	0.661426	0.64385	0.210238	0.696665	0.680679	0.795306	0.688774	0.0210098	0.0210282	0.0210282	0.124887	0.715377	0.68866
Crithopsis delileana (22)	0.688774	0.841905	0.283589	0.78279	0.708961	0.768098	0.744757	0.111689	0.111793	0.111793	0.0321076	0.86828	0.835596	0.135913
Crithopsis delileana (23)	0.714959	0.62016	0.387288	0.671921	0.736281	0.768473	0.717053	0.464504	0.465067	0.465067	0.554694	0.690143	0.663962	0.425495	0.50454
Crithopsis delileana (5)	0.0650815	0.274922	0.486407	0.260521	0.100522	0.245832	0.088256	0.66827	0.656602	0.656602	0.636642	0.324171	0.308123	0.666406	0.694079	0.680473
Crithopsis delileana (6)	0.635996	0.778746	0.271567	0.723629	0.654657	0.709912	0.688463	0.0888777	0.0889601	0.0889601	0.0106536	0.802798	0.772506	0.112634	0.0212516	0.532818	0.636642
Crithopsis delileana (7)	0.0650226	0.274633	0.485807	0.260249	0.100428	0.245579	0.0881748	0.667337	0.655691	0.655691	0.635765	0.323816	0.30779	0.665477	0.69309	0.679503	0	0.635765
Dasypyrum villosum (10)	0.136196	0.274575	0.516451	0.260195	0.175692	0.260195	0.111918	0.654603	0.643143	0.643143	0.677571	0.307723	0.292036	0.652797	0.761402	0.616955	0.136898	0.677571	0.136767
Dasypyrum villosum (16)	0.230155	0.20395	0.634241	0.204361	0.231806	0.177221	0.202727	0.828676	0.799017	0.799017	0.766356	0.248348	0.23377	0.795306	0.828676	0.684976	0.231426	0.766356	0.23119	0.290418
Dasypyrum villosum (18)	0.231332	0.113703	0.512992	0.0778909	0.19105	0.248296	0.217644	0.65192	0.65283	0.65283	0.701527	0.154713	0.141775	0.650108	0.75939	0.663774	0.261888	0.701527	0.261614	0.261559	0.198479
Dasypyrum villosum (2)	0.320444	0.291599	0.634241	0.292224	0.322895	0.247007	0.274518	0.71205	0.686499	0.686499	0.584987	0.342318	0.325816	0.737362	0.635125	0.768473	0.306395	0.584987	0.306065	0.371776	0.0659524	0.278323
Dasypyrum villosum (24)	0.588681	0.707839	0.152212	0.683206	0.560119	0.604416	0.675459	0.282987	0.283288	0.283288	0.301986	0.710792	0.683935	0.282388	0.314185	0.386393	0.604594	0.286328	0.603782	0.664728	0.653207	0.624602	0.732916
Dasypyrum villosum (4)	0.636853	0.694674	0.196498	0.670711	0.655328	0.737362	0.688774	0.0426251	0.042663	0.042663	0.137343	0.743081	0.715377	0.0647651	0.148434	0.483068	0.641559	0.124887	0.640682	0.581906	0.795306	0.625586	0.683576	0.267301
Dasypyrum villosum (7)	0.661426	0.721439	0.210238	0.696665	0.680679	0.765775	0.715185	0.053671	0.053719	0.053719	0.150009	0.715377	0.68866	0.0761247	0.161168	0.503285	0.666406	0.137343	0.665477	0.6048	0.826048	0.650108	0.709987	0.282388	0.0104132
Dasypyrum villosum (8)	0.62638	0.56375	0.347431	0.565215	0.644559	0.599273	0.652437	0.420069	0.420556	0.420556	0.503285	0.627297	0.603457	0.419097	0.516883	0.0772884	0.595622	0.483068	0.594834	0.539342	0.672412	0.557792	0.753463	0.314117	0.401202	0.419097
Dasypyrum villosum (9)	0.111481	0.273941	0.546976	0.259599	0.149433	0.274518	0.042701	0.717256	0.704886	0.704886	0.715168	0.322966	0.306991	0.715185	0.773305	0.717053	0.112044	0.715168	0.111939	0.136455	0.230624	0.224692	0.274518	0.625586	0.688774	0.715185	0.628074
Eremopyrum bonaepartis (12)	0.561712	0.650108	0.125962	0.603457	0.534126	0.599556	0.644737	0.195329	0.195523	0.195523	0.269275	0.656681	0.631792	0.194942	0.281198	0.457572	0.57685	0.254356	0.576094	0.542923	0.75459	0.595783	0.75459	0.0892915	0.181569	0.194942	0.3781	0.597045
Eremopyrum bonaepartis (14)	0.244972	0.0775312	0.521583	0.0894581	0.218087	0.277435	0.245477	0.714126	0.715168	0.715168	0.739817	0.114158	0.101928	0.71205	0.800262	0.611513	0.276085	0.739817	0.275794	0.275735	0.19105	0.0780358	0.277435	0.646654	0.685522	0.71205	0.555629	0.26014	0.616955
Eremopyrum bonaepartis (15)	0.260957	0.0778909	0.503816	0.0663783	0.248037	0.205814	0.254091	0.692427	0.693426	0.693426	0.731212	0.120928	0.108533	0.690439	0.791301	0.603725	0.262439	0.731212	0.262163	0.2926	0.171771	0.127178	0.256229	0.638665	0.664541	0.690439	0.548246	0.284193	0.585767	0.066501
Eremopyrum bonaepartis (20)	0.273368	0.275677	0.63249	0.26123	0.306263	0.176872	0.25906	0.826048	0.82736	0.82736	0.735403	0.325099	0.308995	0.823439	0.795306	0.82713	0.259978	0.735403	0.259707	0.32121	0.16369	0.325027	0.232043	0.703342	0.792853	0.823439	0.696466	0.289124	0.752322	0.261778	0.198479
Eremopyrum bonaepartis (21)	0.273368	0.275677	0.63249	0.26123	0.306263	0.176872	0.25906	0.826048	0.82736	0.82736	0.735403	0.325099	0.308995	0.823439	0.795306	0.82713	0.259978	0.735403	0.259707	0.32121	0.16369	0.325027	0.232043	0.703342	0.792853	0.823439	0.696466	0.289124	0.752322	0.261778	0.198479	0
Henrardia persica (10)	0.0652349	0.245985	0.508474	0.232043	0.100766	0.232043	0.0653534	0.696665	0.684548	0.684548	0.668304	0.29323	0.277789	0.694674	0.72355	0.723415	0.0655558	0.668304	0.0654961	0.112549	0.232043	0.23324	0.307257	0.630749	0.668832	0.694674	0.633217	0.0884677	0.60184	0.247007	0.263159	0.260684	0.260684
Henrardia persica (18)	0.0538638	0.231095	0.507198	0.217424	0.0887132	0.217424	0.0539607	0.694674	0.682607	0.682607	0.666417	0.277199	0.262108	0.692695	0.721439	0.668115	0.0541263	0.666417	0.0540775	0.088484	0.217424	0.218531	0.290976	0.629018	0.642086	0.666964	0.584658	0.0766811	0.577304	0.232043	0.247779	0.245477	0.245477	0.032079
Henrardia persica (19)	0.0882235	0.275386	0.467448	0.260957	0.125005	0.275969	0.100204	0.644737	0.63339	0.63339	0.642168	0.324741	0.308659	0.642967	0.695668	0.695231	0.100522	0.642168	0.100428	0.137107	0.275969	0.225843	0.275969	0.538235	0.595464	0.618839	0.608523	0.0767512	0.492622	0.24675	0.293483	0.306263	0.306263	0.0771747	0.0430457
Henrardia persica (4)	0.0430457	0.211517	0.461032	0.19808	0.0775312	0.211947	0.0431231	0.637747	0.62644	0.62644	0.610847	0.256552	0.241777	0.635996	0.662676	0.687947	0.0432552	0.610847	0.0432163	0.0890593	0.195794	0.199082	0.267613	0.575848	0.611966	0.635996	0.601679	0.0656515	0.549097	0.212378	0.22771	0.225612	0.225612	0.0213652	0.0105878	0.0545497
Henrardia persica (25)	0.663629	0.697065	0.210748	0.699071	0.682995	0.798272	0.691121	0	0	0	0.100804	0.774686	0.745753	0.0210171	0.11173	0.445473	0.668645	0.0889106	0.66771	0.654965	0.798272	0.677763	0.712464	0.298552	0.0426403	0.0536902	0.402304	0.717672	0.195406	0.742195	0.692826	0.826572	0.826572	0.697065	0.695072	0.645092	0.638098
Henrardia persica (26)	0.662526	0.695867	0.210493	0.697866	0.681835	0.796786	0.689945	0	0	0	0.100691	0.773264	0.744415	0.0209951	0.111605	0.464055	0.667523	0.0888118	0.666592	0.653879	0.827623	0.651194	0.711223	0.282747	0.0425948	0.0536326	0.419679	0.716426	0.195174	0.713294	0.69163	0.825002	0.825002	0.695867	0.693881	0.644027	0.637045	0
Heteranthelium piliferum (22)	0.575944	0.623132	0.19872	0.618806	0.592763	0.655759	0.624054	0.0655439	0.0656036	0.0656036	0.126227	0.686557	0.66058	0.0885657	0.137369	0.489794	0.580045	0.113833	0.579281	0.590557	0.681447	0.587491	0.539065	0.240774	0.0654247	0.076906	0.406398	0.624054	0.210918	0.632665	0.612682	0.679503	0.679503	0.605246	0.603619	0.558807	0.580179	0.0655678	0.0654961
Heteranthelium piliferum (30)	0.216109	0.0432396	0.489186	0.0545497	0.190099	0.190669	0.216546	0.725674	0.726741	0.726741	0.751841	0.0837924	0.0720643	0.72355	0.813067	0.671921	0.245832	0.751841	0.245579	0.245528	0.177221	0.0897092	0.261778	0.63249	0.696665	0.72355	0.565215	0.244972	0.627297	0.0776747	0.0780358	0.232043	0.232043	0.217865	0.203541	0.24624	0.184465	0.726101	0.724823	0.643238
Hordeum bogdanii (1)	0.0999258	0.231095	0.507198	0.217424	0.112634	0.245985	0.0539607	0.619674	0.608686	0.608686	0.593396	0.277199	0.262108	0.618007	0.64385	0.694227	0.100428	0.593396	0.100335	0.124556	0.245985	0.190859	0.290976	0.629018	0.618007	0.642086	0.631493	0.0766811	0.600233	0.217865	0.262605	0.267581	0.267581	0.0771038	0.0654723	0.0887132	0.0545001	0.620009	0.619006	0.603619	0.203541
Hordeum bogdanii (10)	0.68683	0.721439	0.267862	0.72355	0.706917	0.826048	0.715185	0.0426251	0.042663	0.042663	0.150009	0.801762	0.771848	0.0647651	0.161168	0.524062	0.746304	0.137343	0.745198	0.677999	0.858105	0.675459	0.737362	0.345969	0.0876589	0.0993734	0.475497	0.74256	0.250951	0.739551	0.717264	0.855325	0.855325	0.721439	0.719341	0.667897	0.660823	0.0426403	0.0425948	0.112444	0.751434	0.642086
Hordeum bogdanii (11)	0.683689	0.718164	0.268199	0.720262	0.703693	0.822395	0.711947	0.0426706	0.0427086	0.0427086	0.150183	0.798183	0.768378	0.0648352	0.161354	0.524858	0.742952	0.137501	0.741854	0.674874	0.854326	0.672313	0.734028	0.346429	0.0877552	0.0994834	0.476186	0.739231	0.251261	0.736203	0.713977	0.851563	0.851563	0.715904	0.716079	0.664796	0.657728	0.0426858	0.0426403	0.11257	0.748052	0.639066	0
Hordeum bogdanii (4)	0.668832	0.702713	0.262605	0.704753	0.688463	0.805286	0.709987	0.0429302	0.0429686	0.0429686	0.144762	0.781398	0.752069	0.0652349	0.15597	0.511816	0.727169	0.132095	0.726101	0.660085	0.852871	0.65742	0.7462	0.332472	0.0883047	0.100111	0.46382	0.737362	0.245731	0.720431	0.702949	0.833988	0.833988	0.702713	0.700684	0.662676	0.643059	0.0429455	0.0428995	0.113294	0.732129	0.624734	0	0
Hordeum bogdanii (5)	0.229968	0.217688	0.530363	0.232329	0.260739	0.163883	0.216371	0.63443	0.635299	0.635299	0.619651	0.293609	0.278145	0.632699	0.659164	0.697451	0.217116	0.607704	0.216896	0.274922	0.163883	0.293546	0.232329	0.547011	0.632699	0.657332	0.587127	0.230436	0.587351	0.2926	0.248608	0.113081	0.113081	0.217688	0.203377	0.260739	0.184318	0.634777	0.633736	0.527797	0.204197	0.22428	0.657332	0.654257	0.639684
Hordeum bogdanii (6)	0.245985	0.0778187	0.45945	0.0897932	0.218978	0.233964	0.239234	0.648661	0.649564	0.649564	0.716209	0.114595	0.102315	0.646861	0.7462	0.591131	0.277258	0.689143	0.276964	0.269331	0.17828	0.127055	0.255959	0.578149	0.622422	0.646861	0.536721	0.26123	0.569799	0.0899617	0.0903857	0.248037	0.248037	0.248037	0.233	0.27013	0.213247	0.649022	0.647939	0.572968	0.0324258	0.225843	0.672123	0.668985	0.658346	0.241024
Hordeum bogdanii (7)	0.215935	0.231853	0.509242	0.246802	0.246036	0.150912	0.202565	0.610485	0.611307	0.611307	0.595943	0.309399	0.293609	0.608849	0.63443	0.671156	0.203255	0.584365	0.203052	0.259978	0.177081	0.278085	0.246802	0.52546	0.608849	0.632699	0.564628	0.216371	0.564745	0.308324	0.263493	0.125386	0.125386	0.203786	0.189759	0.246036	0.170957	0.610814	0.60983	0.506817	0.218131	0.21028	0.632699	0.629699	0.615449	0.0105822	0.255744
Hordeum bogdanii (9)	0.10013	0.217468	0.439154	0.197128	0.112867	0.224967	0.0768355	0.613597	0.602671	0.602671	0.587421	0.262716	0.247882	0.61195	0.662441	0.61233	0.100635	0.587421	0.100541	0.0769906	0.210918	0.19812	0.283951	0.553614	0.588761	0.61195	0.534963	0.100316	0.549335	0.218353	0.241024	0.253351	0.253351	0.0772599	0.0656036	0.112867	0.0489659	0.613927	0.612937	0.52008	0.190327	0.0656036	0.635879	0.632871	0.618593	0.210748	0.212205	0.19697
Peridictyon sanctum (1)	0.68683	0.721439	0.224234	0.72355	0.706917	0.826048	0.715185	0.0104313	0.0104404	0.0104404	0.112634	0.801762	0.771848	0.0316837	0.0995568	0.483068	0.692104	0.100578	0.691121	0.677999	0.858105	0.675459	0.737362	0.297785	0.0535751	0.0647651	0.43743	0.74256	0.208557	0.739551	0.717264	0.855325	0.855325	0.721439	0.719341	0.667897	0.660823	0.010435	0.0104241	0.076906	0.751434	0.642086	0.0535751	0.0536326	0.0539607	0.657332	0.672123	0.632699	0.635879
Peridictyon sanctum (10)	0.663261	0.696665	0.210663	0.698669	0.682607	0.797776	0.690728	0	0	0	0.100766	0.774212	0.745306	0.0210098	0.111689	0.464504	0.66827	0.0888777	0.667337	0.654603	0.828676	0.65192	0.71205	0.282987	0.0426251	0.053671	0.420069	0.717256	0.195329	0.714126	0.692427	0.826048	0.826048	0.696665	0.694674	0.644737	0.637747	0	0	0.0655439	0.725674	0.619674	0.0426251	0.0426706	0.0429302	0.63443	0.648661	0.610485	0.613597
Peridictyon sanctum (16)	0.216109	0.0321938	0.509756	0.0433177	0.190099	0.218309	0.216546	0.698669	0.699675	0.699675	0.723629	0.0720643	0.0605167	0.696665	0.78279	0.59803	0.245832	0.723629	0.245579	0.245528	0.177221	0.101717	0.261778	0.65742	0.670711	0.696665	0.543339	0.244972	0.603457	0.0433961	0.0435932	0.232043	0.232043	0.217865	0.203541	0.24624	0.184465	0.699071	0.697866	0.618806	0.0322515	0.203541	0.72355	0.720262	0.704753	0.232329	0.0435536	0.246802	0.190327
Peridictyon sanctum (20)	0.202121	0.16353	0.519596	0.150883	0.203541	0.113273	0.175658	0.711017	0.71205	0.71205	0.682228	0.20523	0.191472	0.708961	0.738455	0.683992	0.176245	0.682228	0.176072	0.230906	0.0774596	0.205189	0.138135	0.627551	0.682607	0.708961	0.575642	0.202524	0.622422	0.177397	0.126445	0.100955	0.100955	0.176697	0.163211	0.217424	0.144902	0.71143	0.710193	0.630055	0.125601	0.189722	0.736274	0.732946	0.717264	0.113187	0.138937	0.125505	0.170118
Peridictyon sanctum (22)	0.243467	0.189533	0.538926	0.176523	0.230859	0.0543519	0.215675	0.763467	0.764619	0.764619	0.679309	0.232808	0.218576	0.761174	0.735188	0.735183	0.216415	0.679309	0.216196	0.273999	0.125243	0.23276	0.18991	0.578091	0.733028	0.761174	0.573392	0.243967	0.596362	0.232043	0.164495	0.150154	0.150154	0.189533	0.202727	0.259869	0.183732	0.763927	0.762548	0.627469	0.150445	0.216546	0.790417	0.786908	0.770437	0.112867	0.19105	0.125148	0.196341
Peridictyon sanctum (5)	0.688774	0.72355	0.224692	0.725674	0.708961	0.828676	0.717256	0.0104495	0.0104586	0.0104586	0.112846	0.804276	0.774212	0.0317396	0.12383	0.484255	0.694079	0.100766	0.69309	0.679911	0.860905	0.677378	0.739551	0.298424	0.053671	0.0648819	0.438457	0.744757	0.208975	0.741753	0.719372	0.858105	0.858105	0.72355	0.721439	0.66977	0.662676	0.0104531	0.0104422	0.0770472	0.753689	0.64385	0.053671	0.0537287	0.054058	0.659164	0.674029	0.63443	0.637621
Peridictyon sanctum (7)	0.68683	0.668832	0.224234	0.670711	0.706917	0.795306	0.715185	0.0104313	0.0104404	0.0104404	0.112634	0.743081	0.715377	0.0316837	0.123597	0.483068	0.692104	0.100578	0.691121	0.677999	0.858105	0.625586	0.737362	0.297785	0.0535751	0.0647651	0.43743	0.74256	0.208557	0.685522	0.664541	0.855325	0.855325	0.721439	0.719341	0.667897	0.660823	0.010435	0.0104241	0.076906	0.696665	0.642086	0.0535751	0.0536326	0.0539607	0.657332	0.622422	0.632699	0.635879
Hordeum chilense (2)	0.195561	0.190327	0.509885	0.177257	0.224737	0.138295	0.195951	0.69887	0.699877	0.699877	0.620499	0.233819	0.219515	0.696865	0.69887	0.646654	0.196616	0.620499	0.19642	0.224097	0.0775455	0.23377	0.151059	0.616487	0.6709	0.696865	0.543478	0.223597	0.660495	0.204816	0.152093	0.101068	0.101068	0.197128	0.183223	0.224737	0.164527	0.699272	0.698066	0.572358	0.151059	0.210493	0.723762	0.720473	0.704958	0.113316	0.165014	0.125649	0.163754
Hordeum chilense (6)	0.195174	0.189948	0.519069	0.176906	0.22428	0.138029	0.195561	0.710193	0.711223	0.711223	0.630923	0.233336	0.219067	0.708142	0.710193	0.65742	0.196224	0.630923	0.196029	0.223643	0.0774025	0.233288	0.150766	0.626862	0.681835	0.708142	0.552915	0.223144	0.671363	0.204403	0.151796	0.100879	0.100879	0.196734	0.182861	0.22428	0.164204	0.710605	0.709371	0.582197	0.150766	0.210069	0.735405	0.732083	0.716424	0.113102	0.164689	0.12541	0.163434
Hordeum chilense (8)	0.201558	0.203174	0.517757	0.189948	0.230906	0.150474	0.215718	0.681835	0.682801	0.682801	0.605246	0.247366	0.232856	0.679911	0.681835	0.681252	0.216458	0.605246	0.21624	0.244569	0.0889766	0.247315	0.163402	0.625146	0.654603	0.679911	0.573541	0.244017	0.669473	0.21791	0.164527	0.0888118	0.0888118	0.217028	0.202767	0.245275	0.183769	0.682221	0.681064	0.558227	0.163402	0.230671	0.706103	0.702884	0.687676	0.100804	0.177608	0.112889	0.182897
Hordeum chilense (10)	0.188821	0.157216	0.520389	0.14465	0.217688	0.138295	0.189195	0.712257	0.713294	0.713294	0.632665	0.198559	0.184907	0.710193	0.712257	0.685173	0.217336	0.632665	0.217116	0.217072	0.101258	0.198519	0.177257	0.628588	0.68377	0.710193	0.532771	0.216589	0.673265	0.197921	0.171805	0.125505	0.125505	0.190327	0.176558	0.217688	0.157985	0.712671	0.71143	0.583743	0.119548	0.203582	0.737581	0.734245	0.718527	0.113316	0.158451	0.125649	0.157247
Hordeum chilense (12)	0.188821	0.157216	0.520389	0.14465	0.217688	0.138295	0.189195	0.712257	0.713294	0.713294	0.632665	0.198559	0.184907	0.710193	0.712257	0.685173	0.217336	0.632665	0.217116	0.217072	0.101258	0.198519	0.177257	0.628588	0.68377	0.710193	0.532771	0.216589	0.673265	0.197921	0.171805	0.125505	0.125505	0.190327	0.176558	0.217688	0.157985	0.712671	0.71143	0.583743	0.119548	0.203582	0.737581	0.734245	0.718527	0.113316	0.158451	0.125649	0.157247
Hordeum chilense (20)	0.216589	0.204403	0.521716	0.191088	0.246802	0.151353	0.217028	0.741974	0.743081	0.743081	0.659461	0.24892	0.234303	0.73977	0.741974	0.687152	0.217777	0.659461	0.217556	0.246087	0.0894748	0.248868	0.164365	0.630323	0.712257	0.73977	0.578063	0.245528	0.675179	0.219246	0.165504	0.113402	0.113402	0.218353	0.203991	0.246802	0.18487	0.742416	0.741091	0.608693	0.164365	0.232091	0.768332	0.764883	0.748671	0.125889	0.178671	0.138455	0.183988
Hordeum chilense (21)	0.215285	0.217028	0.539065	0.203582	0.245275	0.163402	0.229734	0.656419	0.657332	0.657332	0.582042	0.262163	0.247366	0.706103	0.656419	0.707839	0.23053	0.582042	0.230295	0.259168	0.100879	0.262108	0.150474	0.649745	0.630121	0.654603	0.596253	0.258577	0.695457	0.232091	0.177784	0.100691	0.100691	0.231142	0.216589	0.259924	0.197325	0.656784	0.655691	0.536447	0.176558	0.245022	0.679911	0.676775	0.661934	0.112889	0.191088	0.125171	0.196381
Hordeum chilense (23)	0.188077	0.163084	0.517757	0.150474	0.216808	0.137764	0.188449	0.708142	0.709166	0.709166	0.629191	0.20465	0.190936	0.706103	0.708142	0.681252	0.216458	0.629191	0.21624	0.216196	0.100879	0.204609	0.176558	0.625146	0.679911	0.706103	0.530082	0.215718	0.669473	0.203991	0.177784	0.125029	0.125029	0.189571	0.175865	0.216808	0.157369	0.708551	0.707325	0.580658	0.125267	0.202767	0.733243	0.729934	0.714334	0.112889	0.164365	0.125171	0.156636
Psathyrostachys fragilis (1)	0.0773169	0.198479	0.493478	0.185203	0.0896253	0.19888	0.0545001	0.679309	0.673791	0.673791	0.651207	0.246474	0.231843	0.677378	0.705779	0.691951	0.0777034	0.651207	0.0776316	0.0776172	0.205814	0.186135	0.271278	0.626329	0.603457	0.627297	0.60492	0.0774596	0.541011	0.199283	0.228656	0.240974	0.240974	0.0547989	0.0323384	0.0719844	0.0325431	0.679697	0.678535	0.589068	0.171771	0.0434353	0.703731	0.700489	0.685173	0.19872	0.200093	0.185055	0.0324024
Psathyrostachys fragilis (10)	0.605444	0.754822	0.239729	0.701697	0.623038	0.662676	0.655328	0.0651758	0.0652349	0.0652349	0.0544506	0.777787	0.748671	0.0880614	0.0651758	0.466198	0.586662	0.0432396	0.585889	0.644914	0.715168	0.680279	0.590244	0.239234	0.0998333	0.111793	0.421534	0.680679	0.223552	0.717264	0.682228	0.686499	0.686499	0.635996	0.634256	0.611142	0.581119	0.0651994	0.0651286	0.106902	0.728886	0.564628	0.111793	0.111918	0.106582	0.566983	0.668304	0.545011	0.558863
Psathyrostachys fragilis (13)	0.6147	0.751434	0.238988	0.698669	0.632526	0.6599	0.665107	0.0649992	0.0650579	0.0650579	0.0543027	0.774212	0.745306	0.0878195	0.0649992	0.464504	0.595779	0.0431231	0.594991	0.654603	0.71205	0.677378	0.587903	0.238497	0.0995568	0.111481	0.420069	0.690728	0.222874	0.714126	0.679309	0.683576	0.683576	0.645625	0.64385	0.620512	0.590244	0.0650226	0.0649522	0.106602	0.725674	0.573541	0.111481	0.111605	0.106283	0.587282	0.669741	0.564774	0.56774
Psathyrostachys fragilis (15)	0.182464	0.164011	0.457217	0.151323	0.183732	0.113595	0.156575	0.624734	0.625586	0.625586	0.598191	0.192049	0.178493	0.623038	0.649206	0.686953	0.157094	0.598191	0.156941	0.210493	0.113595	0.178457	0.177573	0.563795	0.599432	0.623038	0.577911	0.182825	0.559389	0.205189	0.152361	0.144622	0.144622	0.157492	0.144343	0.197286	0.126324	0.625075	0.624054	0.562465	0.125962	0.16369	0.64741	0.644359	0.629882	0.113509	0.165307	0.101353	0.151059
Psathyrostachys fragilis (2)	0.607872	0.758242	0.240474	0.704753	0.625586	0.665477	0.658063	0.0653534	0.0654128	0.0654128	0.0545993	0.781398	0.752069	0.0883047	0.0653534	0.467905	0.588993	0.0433568	0.588214	0.64759	0.718316	0.683206	0.592605	0.239977	0.100111	0.112107	0.423011	0.683576	0.224234	0.720431	0.685173	0.68945	0.68945	0.638626	0.63687	0.613619	0.583433	0.0653771	0.0653059	0.107204	0.732129	0.566835	0.112107	0.112233	0.106882	0.56921	0.675475	0.547117	0.561042
Psathyrostachys fragilis (9)	0.604639	0.753689	0.239481	0.700684	0.622193	0.714126	0.654422	0.0651168	0.0651758	0.0651758	0.0773169	0.776591	0.747546	0.0879807	0.0881424	0.485448	0.585889	0.0657715	0.585119	0.644027	0.770437	0.679309	0.63687	0.268425	0.099741	0.111689	0.43949	0.679719	0.223325	0.716214	0.681252	0.739551	0.739551	0.635125	0.63339	0.610321	0.580352	0.0651404	0.0650697	0.131364	0.727812	0.563896	0.111689	0.111814	0.106482	0.612131	0.667359	0.588837	0.55814
Psathyrostachys juncea (5)	0.243967	0.18991	0.536709	0.176872	0.245731	0.113166	0.202322	0.683576	0.684548	0.684548	0.606718	0.205023	0.19128	0.681642	0.658063	0.709704	0.216852	0.606718	0.216633	0.274575	0.101049	0.23324	0.16369	0.606718	0.707937	0.735188	0.597679	0.244468	0.650108	0.232521	0.178102	0.125243	0.125243	0.217424	0.203133	0.260412	0.184098	0.683964	0.682801	0.605246	0.150736	0.216984	0.707937	0.704707	0.693845	0.113081	0.191433	0.125386	0.210493
Psathyrostachys juncea (7)	0.229687	0.150445	0.515434	0.138003	0.231332	0.101049	0.202322	0.709987	0.711017	0.711017	0.681252	0.19128	0.177784	0.707937	0.737362	0.68301	0.203011	0.681252	0.202808	0.230671	0.0891255	0.191242	0.150736	0.630749	0.681642	0.707937	0.531289	0.230155	0.625586	0.190669	0.138937	0.112953	0.112953	0.203541	0.189533	0.245731	0.170755	0.710399	0.709166	0.582042	0.113166	0.216984	0.735188	0.731867	0.716214	0.100974	0.151618	0.113081	0.196734
Psathyrostachys juncea (6)	0.6878	0.722493	0.224463	0.72461	0.707937	0.82736	0.716219	0.0104404	0.0104495	0.0104495	0.11274	0.803017	0.773028	0.0317116	0.123713	0.444729	0.69309	0.100672	0.692104	0.678954	0.859502	0.676417	0.738455	0.298104	0.053623	0.0648235	0.40166	0.743657	0.208765	0.74065	0.718316	0.856712	0.856712	0.722493	0.720388	0.668832	0.661748	0.010444	0.0104331	0.0769765	0.75256	0.642967	0.053623	0.0536806	0.0540093	0.658247	0.673075	0.633563	0.636749
Pseudoroegneria libanotica (14)	0.136196	0.274575	0.506056	0.260195	0.175692	0.260195	0.111918	0.66715	0.65551	0.65551	0.690637	0.307723	0.292036	0.665292	0.775888	0.641278	0.136898	0.690637	0.136767	0	0.290418	0.261559	0.371776	0.652101	0.593266	0.616514	0.560989	0.136455	0.532231	0.275735	0.2926	0.32121	0.32121	0.112549	0.088484	0.137107	0.0890593	0.667523	0.666406	0.579129	0.245528	0.124556	0.690925	0.687759	0.672791	0.274922	0.269331	0.259978	0.0769906
Pseudoroegneria libanotica (18)	0.303904	0.176488	0.584831	0.190251	0.290604	0.323178	0.304555	0.737144	0.738236	0.738236	0.793522	0.226075	0.211947	0.734972	0.857826	0.61999	0.32156	0.793522	0.32121	0.305275	0.28383	0.233192	0.364705	0.778506	0.656055	0.681449	0.57474	0.336535	0.662491	0.190631	0.178067	0.322473	0.322473	0.306527	0.260086	0.290604	0.269502	0.737581	0.736274	0.653742	0.150707	0.290294	0.792609	0.789087	0.772555	0.299065	0.151589	0.314868	0.275677
Pseudoroegneria libanotica (19)	0.0653652	0.21791	0.499525	0.204403	0.0773311	0.232568	0.0654842	0.69887	0.686695	0.686695	0.670393	0.26327	0.2484	0.696865	0.725887	0.725778	0.0656875	0.670393	0.0656276	0.112782	0.232568	0.205438	0.30799	0.620499	0.6709	0.696865	0.635125	0.0886476	0.591973	0.218799	0.248868	0.261285	0.261285	0.0432474	0.032142	0.0773311	0.0214071	0.699272	0.698066	0.607046	0.190707	0.0487448	0.723762	0.720473	0.704958	0.218176	0.219695	0.204238	0.0544704
Pseudoroegneria libanotica (5)	0.135426	0.272854	0.502285	0.258577	0.174665	0.258577	0.111294	0.661609	0.650108	0.650108	0.684742	0.305735	0.290171	0.659783	0.768886	0.635996	0.136119	0.684742	0.13599	0	0.288573	0.259924	0.369275	0.646695	0.588612	0.611593	0.556686	0.135682	0.528217	0.273999	0.290728	0.319129	0.319129	0.111918	0.0879968	0.136326	0.0885657	0.661975	0.660877	0.57459	0.244017	0.123853	0.685091	0.681961	0.66715	0.273196	0.267637	0.258363	0.0765692
Pseudoroegneria libanotica (6)	0.201558	0.189571	0.517757	0.176558	0.230906	0.137764	0.201959	0.708142	0.709166	0.709166	0.629191	0.232856	0.21862	0.706103	0.708142	0.655575	0.202646	0.629191	0.202443	0.230248	0.0772599	0.232808	0.150474	0.625146	0.679911	0.706103	0.551497	0.229734	0.669473	0.203991	0.1515	0.100691	0.100691	0.203174	0.189195	0.230906	0.170453	0.708551	0.707325	0.580658	0.150474	0.216589	0.733243	0.729934	0.714334	0.112889	0.164365	0.125171	0.169652
Pseudoroegneria libanotica (7)	0.257138	0.202484	0.569657	0.189308	0.244418	0.175968	0.243169	0.718089	0.719132	0.719132	0.716005	0.246495	0.232043	0.716012	0.774242	0.665102	0.244017	0.716005	0.243767	0.303644	0.137317	0.246444	0.202889	0.711479	0.689554	0.716012	0.559978	0.272455	0.705317	0.21716	0.177186	0.137054	0.137054	0.244669	0.215848	0.244418	0.210408	0.718506	0.717256	0.63687	0.162862	0.229874	0.743437	0.744757	0.724398	0.17583	0.177011	0.189158	0.209394
Pseudoroegneria spicata (1)	0.076263	0.230155	0.525523	0.216546	0.112212	0.230624	0.0104495	0.690728	0.678762	0.678762	0.688463	0.276027	0.261011	0.688774	0.744757	0.74486	0.0766391	0.688463	0.0765692	0.0999443	0.202727	0.190099	0.259599	0.625586	0.663261	0.688774	0.652437	0.0317956	0.620512	0.216984	0.239481	0.244468	0.244468	0.054058	0.0428535	0.0883861	0.0321076	0.691121	0.689945	0.600393	0.202727	0.0652349	0.715185	0.711947	0.709987	0.202565	0.224921	0.189008	0.0653652
Pseudoroegneria tauri (20)	0.606251	0.755958	0.225612	0.702713	0.623885	0.68945	0.656237	0.0539607	0.0540093	0.0540093	0.0432786	0.778987	0.7498	0.0765412	0.0539607	0.466766	0.610649	0.0322226	0.60983	0.645803	0.74397	0.681252	0.61445	0.239481	0.0881424	0.0999258	0.422025	0.681642	0.209815	0.718316	0.709912	0.714126	0.714126	0.63687	0.635125	0.611966	0.581888	0.0539801	0.0539219	0.100974	0.729964	0.565362	0.0999258	0.100037	0.0947102	0.590401	0.669252	0.567723	0.559587
Pseudoroegneria tauri (4)	0.634083	0.593237	0.334244	0.594826	0.652647	0.681057	0.635822	0.37119	0.371608	0.371608	0.449014	0.660207	0.635121	0.370354	0.462265	0.0548289	0.602809	0.430044	0.602002	0.545571	0.707632	0.587177	0.763785	0.314531	0.387656	0.405367	0.0430303	0.635822	0.361864	0.540175	0.532818	0.732999	0.732999	0.641101	0.591658	0.592447	0.609023	0.371357	0.370855	0.392667	0.594826	0.615116	0.423505	0.4241	0.412173	0.617795	0.52145	0.59419	0.537546
Secale montanum (11)	0.655873	0.579281	0.349687	0.603944	0.675077	0.677956	0.657697	0.381326	0.381758	0.381758	0.460142	0.657235	0.632315	0.346662	0.473447	0.0434118	0.623885	0.440945	0.623038	0.565215	0.652465	0.596263	0.731695	0.324171	0.397954	0.415862	0.0540288	0.657697	0.380592	0.571004	0.54143	0.729532	0.729532	0.667477	0.612461	0.637396	0.630402	0.364348	0.38098	0.403122	0.627812	0.636521	0.434207	0.43482	0.422819	0.615116	0.551665	0.591658	0.560751
Secale montanum (18)	0.0995568	0.25906	0.569061	0.244972	0.136819	0.259599	0.0317956	0.744757	0.731953	0.731953	0.742859	0.306991	0.291349	0.74256	0.802982	0.717053	0.100056	0.742859	0.0999629	0.124086	0.216546	0.231806	0.289739	0.701697	0.715185	0.74256	0.628074	0.0537672	0.66977	0.26014	0.268991	0.273941	0.273941	0.0768215	0.0652349	0.112212	0.0543027	0.745198	0.743877	0.648487	0.230624	0.0883047	0.770972	0.767545	0.765775	0.230436	0.253826	0.216371	0.088484
Secale montanum (19)	0.319474	0.275444	0.518412	0.261011	0.32191	0.217688	0.288879	0.709166	0.710193	0.710193	0.642346	0.292978	0.277553	0.707121	0.682801	0.708873	0.274691	0.642346	0.274402	0.353679	0.163562	0.300746	0.203786	0.579009	0.680871	0.707121	0.644737	0.258845	0.620901	0.276612	0.219246	0.176384	0.176384	0.290728	0.274864	0.305999	0.254409	0.709576	0.708346	0.581426	0.231853	0.274864	0.734322	0.731007	0.715377	0.163434	0.240524	0.176593	0.283107
Secale montanum (21)	0.076263	0.230155	0.504666	0.216546	0.112212	0.244972	0.0210466	0.665107	0.653518	0.653518	0.688463	0.276027	0.261011	0.663261	0.744757	0.690241	0.088256	0.688463	0.0881748	0.111918	0.189158	0.203745	0.259599	0.625586	0.638588	0.663261	0.604478	0.042701	0.597045	0.231095	0.239481	0.25906	0.25906	0.0653534	0.0539607	0.0767512	0.0431231	0.665477	0.664367	0.577456	0.202727	0.0766811	0.688774	0.685621	0.683576	0.216371	0.224921	0.202565	0.0768355
Secale montanum (23)	0.663235	0.585455	0.352848	0.610514	0.682815	0.685765	0.665102	0.402562	0.403028	0.403028	0.484609	0.651942	0.627023	0.366646	0.498212	0.0437282	0.630749	0.464646	0.629882	0.571154	0.659834	0.602741	0.740484	0.327043	0.419756	0.438328	0.054421	0.665102	0.384087	0.577073	0.547082	0.738266	0.738266	0.675089	0.619144	0.644492	0.63742	0.384989	0.402189	0.425334	0.634769	0.643596	0.457373	0.458035	0.445712	0.62186	0.557464	0.59803	0.566644
Secale montanum (3)	0.230155	0.0432396	0.520257	0.0105971	0.190099	0.218309	0.230624	0.698669	0.699675	0.699675	0.723629	0.0798626	0.0681953	0.696665	0.78279	0.646473	0.260521	0.723629	0.260249	0.260195	0.204361	0.066256	0.292224	0.65742	0.670711	0.696665	0.543339	0.259599	0.603457	0.0776747	0.0548992	0.26123	0.26123	0.232043	0.217424	0.260957	0.19808	0.699071	0.697866	0.618806	0.0433177	0.217424	0.72355	0.720262	0.704753	0.232329	0.0779633	0.246802	0.197128
Secale montanum (5)	0.697465	0.559244	0.376713	0.583278	0.718105	0.668115	0.648127	0.424498	0.424996	0.424996	0.508986	0.622886	0.598998	0.387656	0.522741	0.0548289	0.663794	0.488458	0.662862	0.556492	0.642881	0.575696	0.721281	0.341784	0.442094	0.461154	0.0655081	0.648127	0.408668	0.551092	0.522115	0.719161	0.719161	0.653559	0.603295	0.627984	0.621009	0.406492	0.4241	0.448042	0.606554	0.627125	0.442094	0.442723	0.430609	0.605899	0.532134	0.58266	0.552037
Secale montanum (6)	0.076263	0.230155	0.525523	0.216546	0.112212	0.230624	0.0104495	0.690728	0.678762	0.678762	0.688463	0.276027	0.261011	0.688774	0.744757	0.717053	0.0766391	0.688463	0.0765692	0.0999443	0.189158	0.203745	0.259599	0.650108	0.663261	0.688774	0.628074	0.0317956	0.620512	0.231095	0.239481	0.244468	0.244468	0.054058	0.0428535	0.0883861	0.0321076	0.691121	0.689945	0.600393	0.202727	0.0652349	0.715185	0.711947	0.709987	0.202565	0.224921	0.189008	0.0653652
Taeniatherum caput-medusae1 (17)	0.569977	0.697866	0.239284	0.648487	0.586507	0.686695	0.617343	0.0880776	0.0881586	0.0881586	0.0543618	0.718738	0.691829	0.111605	0.0650697	0.46518	0.57399	0.0431696	0.573243	0.607385	0.74087	0.628328	0.588837	0.283348	0.0996672	0.111605	0.420654	0.641383	0.251781	0.662862	0.654841	0.711223	0.711223	0.598794	0.597203	0.553057	0.546413	0.08811	0.088013	0.112782	0.673742	0.530886	0.136067	0.136222	0.130864	0.588214	0.617123	0.565656	0.52532
Taeniatherum caput-medusae1 (21)	0.312154	0.176697	0.609188	0.190479	0.283288	0.323603	0.281792	0.766935	0.768098	0.768098	0.82607	0.223977	0.209873	0.764619	0.893083	0.645571	0.330067	0.82607	0.329705	0.313573	0.284193	0.233481	0.365199	0.779949	0.682607	0.708961	0.598475	0.312828	0.663607	0.190859	0.17828	0.339214	0.339214	0.314868	0.267862	0.298744	0.28126	0.7674	0.766007	0.680473	0.150883	0.298424	0.824741	0.821096	0.809151	0.315279	0.151766	0.331448	0.276027
Taeniatherum caput-medusae1 (4)	0.584351	0.743303	0.240325	0.690836	0.601357	0.731478	0.657514	0.112254	0.112359	0.112359	0.0545695	0.765887	0.737162	0.136611	0.0653178	0.518412	0.611801	0.0433334	0.610978	0.647053	0.789338	0.669631	0.603782	0.284617	0.124227	0.136611	0.46996	0.682995	0.252878	0.70619	0.697857	0.786899	0.786899	0.638098	0.636346	0.613122	0.582969	0.112296	0.11217	0.131792	0.717684	0.577607	0.16201	0.162199	0.156788	0.657835	0.653573	0.633029	0.560605
Taeniatherum caput-medusae1 (9)	0.569977	0.697866	0.239284	0.648487	0.586507	0.686695	0.617343	0.0880776	0.0881586	0.0881586	0.0543618	0.718738	0.691829	0.111605	0.0650697	0.46518	0.57399	0.0431696	0.573243	0.607385	0.74087	0.628328	0.588837	0.283348	0.0996672	0.111605	0.420654	0.641383	0.251781	0.662862	0.654841	0.711223	0.711223	0.598794	0.597203	0.553057	0.546413	0.08811	0.088013	0.112782	0.673742	0.530886	0.136067	0.136222	0.130864	0.588214	0.617123	0.565656	0.52532
Taeniatherum caput-medusae2 (13)	0.627395	0.610321	0.210876	0.660823	0.645625	0.76442	0.678762	0.0538154	0.0538638	0.0538638	0.163371	0.678535	0.653012	0.053719	0.174631	0.481517	0.632009	0.150445	0.631149	0.643143	0.754822	0.616117	0.652456	0.288404	0.053719	0.0649405	0.435872	0.678762	0.223099	0.675459	0.663101	0.781591	0.781591	0.65898	0.657149	0.613431	0.602648	0.0538348	0.0537768	0.0542634	0.686499	0.608686	0.0996488	0.0997594	0.100391	0.599592	0.612977	0.576699	0.579704
Taeniatherum caput-medusae2 (15)	0.569093	0.696665	0.238988	0.64741	0.585581	0.685522	0.616349	0.0879807	0.0880614	0.0880614	0.0543027	0.717474	0.690637	0.111481	0.0649992	0.464504	0.573093	0.0431231	0.572348	0.606413	0.739551	0.627297	0.587903	0.282987	0.0995568	0.111481	0.420069	0.640332	0.251469	0.661748	0.653742	0.709987	0.709987	0.597838	0.596253	0.552205	0.545571	0.088013	0.0879161	0.112655	0.672602	0.530082	0.135913	0.136067	0.130715	0.587282	0.616117	0.564774	0.524526
Taeniatherum caput-medusae2 (16)	0.584351	0.743303	0.240325	0.690836	0.601357	0.731478	0.657514	0.112254	0.112359	0.112359	0.0545695	0.765887	0.737162	0.136611	0.0653178	0.518412	0.611801	0.0433334	0.610978	0.647053	0.789338	0.669631	0.603782	0.284617	0.124227	0.136611	0.46996	0.682995	0.252878	0.70619	0.697857	0.786899	0.786899	0.638098	0.636346	0.613122	0.582969	0.112296	0.11217	0.131792	0.717684	0.577607	0.16201	0.162199	0.156788	0.657835	0.653573	0.633029	0.560605
Taeniatherum caput-medusae2 (21)	0.562003	0.772084	0.254995	0.717684	0.578367	0.75985	0.682995	0.124462	0.124579	0.124579	0.0659766	0.795757	0.765887	0.149203	0.0767793	0.539758	0.635822	0.0545695	0.634951	0.672223	0.820033	0.695835	0.62764	0.300162	0.136611	0.149203	0.489724	0.709371	0.267693	0.733653	0.725132	0.817437	0.817437	0.663048	0.661193	0.637221	0.606227	0.124509	0.124368	0.144426	0.74553	0.600554	0.149203	0.149375	0.143981	0.68349	0.679235	0.657835	0.583073
Taeniatherum caput-medusae2 (4)	0.569093	0.696665	0.238988	0.64741	0.585581	0.685522	0.616349	0.0879807	0.0880614	0.0880614	0.0543027	0.717474	0.690637	0.111481	0.0649992	0.464504	0.573093	0.0431231	0.572348	0.606413	0.739551	0.627297	0.587903	0.282987	0.0995568	0.111481	0.420069	0.640332	0.251469	0.661748	0.653742	0.709987	0.709987	0.597838	0.596253	0.552205	0.545571	0.088013	0.0879161	0.112655	0.672602	0.530082	0.135913	0.136067	0.130715	0.587282	0.616117	0.564774	0.524526
Taeniatherum caput-medusae2 (26)	0.562438	0.68945	0.240474	0.640391	0.578824	0.678342	0.609503	0.0884677	0.0885494	0.0885494	0.0545993	0.71012	0.683403	0.112107	0.0653534	0.461372	0.566392	0.0433568	0.565656	0.599592	0.732129	0.620329	0.592605	0.277141	0.100111	0.112107	0.416925	0.63339	0.253035	0.654657	0.646654	0.702713	0.702713	0.591029	0.589461	0.556492	0.538926	0.0885003	0.0884024	0.113294	0.665477	0.523533	0.136689	0.136845	0.131464	0.580505	0.609188	0.558082	0.517984
Thinopyrum bessarabicum (16)	0.148746	0.2898	0.526992	0.275154	0.189008	0.245528	0.124086	0.692893	0.680871	0.680871	0.664728	0.323745	0.307723	0.690925	0.747191	0.641278	0.149519	0.664728	0.149375	0.0104897	0.275154	0.276612	0.354783	0.627469	0.616514	0.640507	0.560989	0.149032	0.553769	0.291038	0.308324	0.305341	0.305341	0.124792	0.100316	0.149749	0.100974	0.693288	0.692104	0.556781	0.260195	0.136976	0.717464	0.714213	0.69887	0.259978	0.284557	0.245325	0.088664
Thinopyrum bessarabicum (2)	0.0317956	0.230624	0.465745	0.216984	0.0654128	0.231095	0.0538638	0.642086	0.630806	0.630806	0.615282	0.276612	0.261559	0.640332	0.666964	0.666229	0.031948	0.615282	0.0319197	0.10013	0.216984	0.218087	0.290356	0.580352	0.616349	0.640332	0.583126	0.0765412	0.553626	0.231568	0.247264	0.244972	0.244972	0.0320219	0.021158	0.0654128	0.0105691	0.642438	0.641383	0.556636	0.203133	0.0653534	0.717256	0.714007	0.698669	0.20297	0.232521	0.189383	0.0654842
Thinopyrum bessarabicum (20)	0.0879807	0.274518	0.485568	0.26014	0.12465	0.245477	0.0881424	0.642086	0.630806	0.630806	0.615282	0.307656	0.291973	0.640332	0.666964	0.616787	0.0884187	0.615282	0.0883373	0.0428612	0.26014	0.261504	0.338092	0.580352	0.616349	0.640332	0.539205	0.111897	0.553626	0.275677	0.292538	0.289739	0.289739	0.0886312	0.0768215	0.12465	0.0657715	0.642438	0.641383	0.556636	0.245477	0.100298	0.717256	0.714007	0.698669	0.245275	0.269275	0.230906	0.0769765
Thinopyrum bessarabicum (4)	0.612607	0.65192	0.113811	0.605083	0.579587	0.624975	0.697665	0.169089	0.169254	0.169254	0.211732	0.658532	0.63354	0.168759	0.223325	0.420735	0.629101	0.197881	0.628243	0.636171	0.701302	0.585767	0.701302	0.10143	0.181926	0.195329	0.345128	0.646517	0.0543519	0.618637	0.587334	0.75459	0.75459	0.65192	0.650108	0.557214	0.595783	0.169155	0.168957	0.170621	0.629018	0.625586	0.222874	0.223144	0.217644	0.624292	0.575086	0.600522	0.572956
Thinopyrum bessarabicum (9)	0.136196	0.274575	0.506056	0.260195	0.175692	0.260195	0.111918	0.66715	0.65551	0.65551	0.690637	0.307723	0.292036	0.665292	0.775888	0.641278	0.136898	0.690637	0.136767	0	0.290418	0.261559	0.371776	0.652101	0.593266	0.616514	0.560989	0.136455	0.532231	0.275735	0.2926	0.32121	0.32121	0.112549	0.088484	0.137107	0.0890593	0.667523	0.666406	0.579129	0.245528	0.124556	0.690925	0.687759	0.672791	0.274922	0.269331	0.259978	0.0769906
Triticum monococcum (1)	0.289124	0.0321938	0.54171	0.0659524	0.260957	0.261778	0.289739	0.672602	0.673551	0.673551	0.751841	0.0957069	0.0837924	0.621351	0.753689	0.646473	0.322332	0.751841	0.32198	0.32191	0.232521	0.107793	0.292224	0.683206	0.670711	0.696665	0.587747	0.289739	0.627297	0.10143	0.0898774	0.307257	0.307257	0.291599	0.275677	0.291287	0.255155	0.672981	0.671844	0.595145	0.0775312	0.245985	0.696665	0.693466	0.678342	0.246802	0.107895	0.261559	0.253879
Triticum monococcum (10)	0.634954	0.594277	0.365529	0.619411	0.653448	0.649927	0.636688	0.440008	0.440528	0.440528	0.526056	0.673791	0.648386	0.420556	0.53989	0.0775025	0.603809	0.505171	0.603004	0.525483	0.601679	0.554444	0.675268	0.334029	0.420556	0.438973	0.0538928	0.612762	0.399876	0.563331	0.555887	0.699473	0.699473	0.617734	0.570041	0.593488	0.586684	0.421731	0.439594	0.426096	0.573028	0.616068	0.477222	0.477916	0.4655	0.589461	0.501913	0.566835	0.512446
Triticum monococcum (11)	0.688774	0.841905	0.299065	0.78279	0.708961	0.797776	0.744757	0.12383	0.123946	0.123946	0.0656515	0.86828	0.835596	0.135913	0.0764019	0.546835	0.694079	0.0543027	0.69309	0.733243	0.797776	0.745083	0.611142	0.282987	0.161168	0.174121	0.516883	0.717256	0.251469	0.831323	0.806553	0.826048	0.826048	0.72355	0.721439	0.644737	0.662676	0.123876	0.123737	0.150038	0.844617	0.64385	0.174121	0.174325	0.168924	0.684742	0.775162	0.659164	0.637621
Triticum monococcum (14)	0.688774	0.841905	0.299065	0.78279	0.708961	0.797776	0.744757	0.12383	0.123946	0.123946	0.0656515	0.86828	0.835596	0.135913	0.0764019	0.546835	0.694079	0.0543027	0.69309	0.733243	0.797776	0.745083	0.611142	0.282987	0.161168	0.174121	0.516883	0.717256	0.251469	0.831323	0.806553	0.826048	0.826048	0.72355	0.721439	0.644737	0.662676	0.123876	0.123737	0.150038	0.844617	0.64385	0.174121	0.174325	0.168924	0.684742	0.775162	0.659164	0.637621
Triticum monococcum (15)	0.287903	0.245477	0.56085	0.245985	0.305604	0.163371	0.229687	0.763467	0.736274	0.736274	0.705779	0.2926	0.277199	0.733028	0.763467	0.681057	0.259437	0.705779	0.259168	0.289185	0.0772457	0.2848	0.137738	0.674987	0.733028	0.761174	0.596095	0.258523	0.722162	0.276261	0.19808	0.137474	0.137474	0.26014	0.244972	0.305604	0.225151	0.763927	0.762548	0.627469	0.217424	0.259599	0.790417	0.786908	0.785201	0.137632	0.218754	0.150328	0.210069
Triticum monococcum (16)	0.289124	0.0321938	0.54171	0.0659524	0.260957	0.261778	0.289739	0.672602	0.673551	0.673551	0.751841	0.0957069	0.0837924	0.621351	0.813067	0.646473	0.322332	0.751841	0.32198	0.32191	0.232521	0.107793	0.292224	0.683206	0.670711	0.696665	0.587747	0.289739	0.627297	0.10143	0.0898774	0.307257	0.307257	0.291599	0.275677	0.291287	0.255155	0.672981	0.671844	0.595145	0.0775312	0.245985	0.670711	0.667594	0.65283	0.246802	0.107895	0.261559	0.253879
Triticum monococcum (19)	0.642408	0.662168	0.164981	0.614643	0.612147	0.63483	0.708589	0.200648	0.200849	0.200849	0.248037	0.668949	0.64357	0.200248	0.259869	0.427943	0.659755	0.233481	0.658832	0.658648	0.685618	0.59509	0.712363	0.113811	0.214009	0.228027	0.35144	0.656628	0.0773882	0.628415	0.596696	0.710282	0.710282	0.662168	0.66031	0.588756	0.605234	0.187179	0.200488	0.20251	0.638933	0.635415	0.242312	0.242611	0.237074	0.586639	0.580429	0.563976	0.582042
Triticum monococcum (20)	0.289124	0.0321938	0.54171	0.0659524	0.260957	0.261778	0.289739	0.672602	0.673551	0.673551	0.751841	0.0957069	0.0837924	0.621351	0.813067	0.646473	0.322332	0.751841	0.32198	0.32191	0.232521	0.107793	0.292224	0.683206	0.670711	0.696665	0.587747	0.289739	0.627297	0.10143	0.0898774	0.307257	0.307257	0.291599	0.275677	0.291287	0.255155	0.672981	0.671844	0.595145	0.0775312	0.245985	0.696665	0.693466	0.678342	0.246802	0.107895	0.261559	0.253879
Triticum monococcum (3)	0.288207	0.245731	0.6036	0.231806	0.290356	0.16353	0.244217	0.789087	0.790303	0.790303	0.650471	0.292915	0.277494	0.786667	0.704504	0.731607	0.259707	0.650471	0.259437	0.320862	0.113059	0.262329	0.15059	0.646308	0.786667	0.816969	0.640469	0.288818	0.71866	0.232282	0.205189	0.131339	0.131339	0.260412	0.245224	0.275096	0.225381	0.82006	0.788117	0.624292	0.203745	0.259869	0.816969	0.813359	0.796445	0.137764	0.218978	0.150474	0.253088
Triticum monococcum (5)	0.230155	0.0544506	0.520257	0.0322515	0.217644	0.218309	0.230624	0.725674	0.726741	0.726741	0.751841	0.089726	0.0779054	0.72355	0.813067	0.671921	0.260521	0.751841	0.260249	0.260195	0.204361	0.0897092	0.292224	0.65742	0.696665	0.72355	0.565215	0.259599	0.627297	0.0894581	0.0663783	0.246495	0.246495	0.232043	0.217424	0.260957	0.19808	0.726101	0.724823	0.643238	0.0433177	0.217424	0.751434	0.748052	0.732129	0.232329	0.0779633	0.246802	0.197128
Triticum monococcum (6)	0.273941	0.0213083	0.520257	0.0545497	0.24624	0.247007	0.274518	0.64741	0.648307	0.648307	0.723629	0.0837924	0.0720643	0.597838	0.78279	0.62186	0.306395	0.723629	0.306065	0.305999	0.218309	0.0956889	0.276847	0.65742	0.645625	0.670711	0.565215	0.274518	0.603457	0.0894581	0.0780358	0.291599	0.291599	0.276261	0.260684	0.275969	0.240474	0.647769	0.646695	0.572207	0.0659524	0.231568	0.670711	0.667594	0.65283	0.232329	0.0957789	0.246802	0.239284
Triticum monococcum (9)	0.287903	0.245477	0.56085	0.245985	0.305604	0.163371	0.229687	0.763467	0.736274	0.736274	0.705779	0.2926	0.277199	0.733028	0.763467	0.681057	0.259437	0.705779	0.259168	0.289185	0.0772457	0.2848	0.137738	0.674987	0.733028	0.761174	0.596095	0.258523	0.722162	0.276261	0.19808	0.137474	0.137474	0.26014	0.244972	0.305604	0.225151	0.763927	0.762548	0.627469	0.217424	0.259599	0.790417	0.786908	0.785201	0.137632	0.218754	0.150328	0.210069
Triticum urartu (10)	0.287903	0.245477	0.583433	0.245985	0.274806	0.163371	0.229687	0.792853	0.764619	0.764619	0.733216	0.2926	0.277199	0.761174	0.792853	0.707632	0.259437	0.733216	0.259168	0.289185	0.0543519	0.254622	0.112953	0.649564	0.761174	0.790417	0.619507	0.258523	0.695257	0.246495	0.19808	0.163052	0.163052	0.26014	0.244972	0.305604	0.225151	0.793343	0.791877	0.652101	0.217424	0.259599	0.820847	0.817226	0.815632	0.163243	0.218754	0.176384	0.210069
Triticum urartu (12)	0.245731	0.0434353	0.492244	0.0547989	0.218754	0.205397	0.217644	0.627297	0.628156	0.628156	0.701527	0.108327	0.0961586	0.625586	0.75939	0.626156	0.247109	0.701527	0.246853	0.246802	0.205397	0.114464	0.278323	0.624602	0.625586	0.650108	0.52539	0.24624	0.572811	0.101909	0.0784003	0.23324	0.23324	0.218978	0.204568	0.262329	0.185389	0.62764	0.626611	0.553536	0.066256	0.204568	0.650108	0.64704	0.63249	0.177961	0.102296	0.191472	0.184502
Triticum urartu (13)	0.257456	0.230624	0.578091	0.216984	0.259329	0.150154	0.215242	0.756409	0.757542	0.757542	0.623271	0.276612	0.261559	0.754153	0.675443	0.701098	0.230014	0.623271	0.229781	0.288573	0.11274	0.232282	0.163052	0.619266	0.754153	0.783068	0.613903	0.257989	0.688895	0.217424	0.190859	0.112528	0.112528	0.230624	0.216109	0.259329	0.196891	0.785944	0.755505	0.598115	0.189533	0.230155	0.783068	0.779591	0.763264	0.137369	0.204361	0.137369	0.223597
Triticum urartu (19)	0.25906	0.0105785	0.54171	0.0433177	0.231806	0.232521	0.259599	0.672602	0.673551	0.673551	0.751841	0.0720643	0.0605167	0.621351	0.813067	0.62186	0.29079	0.751841	0.29048	0.290418	0.204361	0.101717	0.292224	0.683206	0.670711	0.696665	0.565215	0.289739	0.627297	0.0894581	0.0663783	0.276261	0.276261	0.26123	0.245985	0.291287	0.226075	0.672981	0.671844	0.595145	0.0545497	0.245985	0.696665	0.693466	0.678342	0.218131	0.0897932	0.232329	0.224967
Triticum urartu (2)	0.317347	0.244217	0.610495	0.230389	0.303969	0.188971	0.286994	0.753031	0.754153	0.754153	0.780248	0.317258	0.301416	0.750797	0.843124	0.877456	0.288024	0.780248	0.287721	0.351257	0.202524	0.253298	0.259329	0.741753	0.750797	0.779504	0.685234	0.302351	0.739828	0.290047	0.246495	0.202121	0.202121	0.288818	0.243717	0.288512	0.252773	0.753479	0.752135	0.721316	0.230389	0.258256	0.779504	0.776049	0.75982	0.168957	0.275969	0.182141	0.281257
Triticum urartu (20)	0.203337	0.0546989	0.492244	0.0323966	0.19105	0.219426	0.203745	0.677378	0.678342	0.678342	0.701527	0.0961586	0.0841847	0.675459	0.75939	0.626156	0.232616	0.701527	0.232377	0.232329	0.191625	0.0901308	0.278323	0.624602	0.650108	0.675459	0.52539	0.231806	0.572811	0.0898774	0.0666859	0.247779	0.247779	0.204981	0.190859	0.233	0.171942	0.677763	0.676609	0.59916	0.0547989	0.190859	0.701697	0.698467	0.683206	0.219246	0.0902156	0.233529	0.171126
Triticum urartu (22)	0.244468	0	0.552671	0.0545497	0.217644	0.232521	0.244972	0.698669	0.699675	0.699675	0.781156	0.0605167	0.0491442	0.645625	0.844617	0.62186	0.275503	0.781156	0.275212	0.275154	0.204361	0.113919	0.292224	0.709912	0.696665	0.72355	0.565215	0.274518	0.65192	0.0776747	0.0780358	0.276261	0.276261	0.246495	0.231568	0.275969	0.211947	0.699071	0.697866	0.618806	0.0433177	0.231568	0.72355	0.720262	0.704753	0.218131	0.0779633	0.232329	0.21791
Triticum urartu (4)	0.661426	0.778016	0.282987	0.751434	0.680679	0.737362	0.715185	0.0995568	0.0996488	0.0996488	0.0212141	0.801762	0.771848	0.111274	0.0317396	0.524062	0.666406	0.010532	0.665477	0.704077	0.737362	0.715168	0.563896	0.297785	0.135656	0.148151	0.495281	0.74256	0.265632	0.768098	0.75939	0.763467	0.763467	0.694674	0.692695	0.667897	0.635996	0.0995936	0.0994834	0.124674	0.780395	0.618007	0.148151	0.148321	0.142963	0.632699	0.716214	0.608849	0.61195
Triticum urartu (7)	0.650823	0.765775	0.275969	0.739551	0.66977	0.725674	0.703875	0.099741	0.0998333	0.0998333	0.0212516	0.789093	0.75962	0.111481	0.0317956	0.514893	0.655691	0.0105506	0.654784	0.692893	0.725674	0.710467	0.55434	0.290666	0.135913	0.148434	0.486505	0.730881	0.258791	0.755958	0.747321	0.751434	0.751434	0.683576	0.681642	0.657149	0.625586	0.0997779	0.0996672	0.118758	0.768098	0.619674	0.148434	0.148604	0.143237	0.622362	0.704753	0.598794	0.601867
[truncated: 76 more columns]

## Sheet: Caption
Table. Estimates of Codon-based Evolutionary Divergence between Sequences
The number of synonymous substitutions per synonymous site from between sequences are shown. Analyses were conducted using the modified Nei-Gojobori (assumed transition/transversion bias = 2) model [1]. The analysis involved 126 nucleotide sequences. All positions containing gaps and missing data were eliminated. There were a total of 107 positions in the final dataset. Evolutionary analyses were…
1. Zhang J, Rosenberg HF & Nei M (1998). Positive Darwinian selection after gene duplication in primate ribonuclease genes. Proceedings of the National Academy of Sciences (USA) 95:3708-3713.
2. Tamura K., Peterson D., Peterson N., Stecher G., Nei M., and Kumar S. (2011). MEGA5: Molecular Evolutionary Genetics Analysis using Maximum Likelihood, Evolutionary Distance, and Maximum Parsimony Methods. Molecular Biology and Evolution (In Press).
Disclaimer: Although utmost care has been taken to ensure the correctness of the caption, the caption text is provided "as is" without any warranty of any kind. Authors advise the user to carefully check the caption prior to its use for any purpose and report any errors or problems to the authors immediately (www.megasoftware.net). In no event shall the authors and their employers be liable for a…
