# Supplementary material for: The Role of Vertical and Horizontal Transfer in the Evolutionary Dynamics of PIF-Like Transposable Elements in Triticeae
Source: PLoS One. 2015 Sep 10;10(9):e0137648. doi: 10.1371/journal.pone.0137648 (PMC4565680; doi:10.1371/journal.pone.0137648)
Supplement: S3 Table — (XLS) [file pone.0137648.s003.xls]

## Sheet: MatrixOutput
Aegilops comosa (18)
Aegilops comosa (9)	0.000434149																		Supporting information
Aegilops comosa (10)	0.000311062	0.000168134
Aegilops comosa (15)	0.000277168	0.113419	0.000120049																S3 TABLE. SELECTION TEST: NEUTRALITY OF 126 PIF-LIKE TRANSPOSASE FRAGMENTS
Aegilops comosa (19)	0.360823	0.000669545	0.000257905	0.00053676															Description
Agropyron cristatum (9)	0.000152925	0.000168306	6.54091e-05	0.000116987	0.00014403															No of Taxa: 126
Agropyron cristatum (29)	0.0383827	0.00019964	5.91797e-05	0.00013399	0.0177269	6.18061e-05														Gaps/Missing data: Complete Deletion
Australopyrum velutinum (14)	6.86832e-05	0.00012338	0.0140452	7.29047e-05	0.000109237	8.73911e-05	5.47593e-05													Distance method: Modified Nei-Gojobori (Jukes-Cantor) [Pairwise distances]
Australopyrum velutinum (15)	0.000106899	0.000179091	0.0164743	0.000108061	0.000168748	0.000118216	8.26599e-05	0.0137606												Standard Error estimated by bootstrap method (Replications = 1000)
Australopyrum velutinum (4)	0.000142913	0.000210815	0.0254611	0.000127412	0.000198908	0.000138869	0.000109467	0.00466566	0.151455											No of Sites: 102
Crithopsis delileana (14)	0.000103279	3.57249e-05	0.00122424	4.40112e-05	9.4298e-05	8.77095e-05	5.11665e-05	0.0962849	0.120852	0.1231										Prob: Probability computed (must be <0.05 for hypothesis rejection at 5% level)
Crithopsis delileana (15)	0.00332733	0.953041	0.00132323	0.424456	0.00775606	0.00317079	0.00177934	0.000634392	0.00061908	0.000745884	0.000422134
Crithopsis delileana (20)	0.00439825	0.626949	0.00141243	0.612638	0.0111155	0.00391908	0.00220218	0.000526894	0.000505188	0.000618017	0.000341465	0.321834
Crithopsis delileana (21)	4.05831e-05	0.000108987	0.00737593	4.93053e-05	6.90993e-05	4.63287e-05	2.9708e-05	0.470556	0.866925	0.746589	0.0191956	0.00049223	0.000416169
Crithopsis delileana (22)	3.00354e-05	2.09863e-05	0.00116261	1.99434e-05	3.57673e-05	4.31219e-05	2.04297e-05	0.0559598	0.0608069	0.112319	0.638302	0.000258886	0.000183234	0.0111632
Crithopsis delileana (23)	0.000147581	0.000245231	0.000532511	0.00014032	0.000142326	0.000107285	0.000152521	0.000206422	0.000296176	0.000418573	0.000144587	0.00118423	0.00114364	0.000132854	0.00020238
Crithopsis delileana (5)	0.327344	0.000114298	0.000334673	0.000102731	0.103227	0.000238047	0.0766669	0.000118021	0.000186388	0.00024424	0.0001644	0.000985899	0.00118749	7.02447e-05	4.38592e-05	0.000185883
Crithopsis delileana (6)	0.000103279	3.57249e-05	0.00173076	4.40112e-05	9.4298e-05	8.77095e-05	5.11665e-05	0.162579	0.203161	0.20639	0.290766	0.000422134	0.000341465	0.0331446	0.943793	0.000168027	0.0001644
Crithopsis delileana (7)	0.247027	0.000178469	0.000417593	0.000155965	0.139121	0.000343727	0.0526386	9.89982e-05	0.000156374	0.000205336	0.000194302	0.0013934	0.00171925	5.83167e-05	5.13006e-05	0.000218806	0.311861	0.000194302
Dasypyrum villosum (10)	0.00916546	7.25935e-05	8.82985e-05	4.17067e-05	0.00345242	7.43491e-05	0.00611116	5.26045e-05	8.08457e-05	0.000108514	6.24786e-05	0.000958493	0.00122755	2.9913e-05	1.78544e-05	0.000238102	0.0145956	6.24786e-05	0.0102696
Dasypyrum villosum (16)	0.00741153	0.00729828	9.71768e-05	0.00434592	0.00501018	0.0088839	0.00202513	8.31425e-05	0.000125302	0.000149365	8.08132e-05	0.0286352	0.0375617	5.94537e-05	5.66361e-05	0.000177448	0.00411218	8.08132e-05	0.00569218	0.000478919
Dasypyrum villosum (18)	0.00156637	0.0520476	0.000335668	0.0904389	0.00404666	0.000462286	0.00118768	0.000227418	0.000341606	0.000370464	9.19885e-05	0.140606	0.205069	0.000139203	4.38347e-05	0.000275377	0.000589587	9.19885e-05	0.000824858	0.000236227	0.0243641
Dasypyrum villosum (2)	0.000660794	0.000484318	0.000140079	0.000394698	0.000519349	0.00103997	0.000304513	9.72649e-05	0.000167635	0.000204656	0.000364205	0.00315191	0.00396299	9.14946e-05	0.000134412	0.000200847	0.000750283	0.000364205	0.00107489	8.82228e-05	0.078289	0.00228322
Dasypyrum villosum (24)	6.97322e-05	4.16307e-05	0.0309867	3.97405e-05	0.000111026	7.10189e-05	2.04892e-05	0.000603129	0.0011114	0.00146556	0.000357422	0.000428048	0.000392564	0.000291511	9.96411e-05	0.00164036	7.50101e-05	0.00046978	9.29779e-05	2.41799e-05	0.000138432	0.000108631	0.000103875
Dasypyrum villosum (4)	7.20401e-05	7.33133e-05	0.0113945	6.72516e-05	0.000113853	9.90986e-05	4.44778e-05	0.127953	0.281286	0.515269	0.011368	0.000567114	0.000500086	0.0168964	0.00651459	0.000100937	0.000116002	0.0204592	9.68835e-05	0.000104934	7.30867e-05	0.000241551	9.51054e-05	0.000465278
Dasypyrum villosum (7)	7.00788e-05	7.67251e-05	0.00800306	6.78036e-05	0.000108125	9.70137e-05	4.79644e-05	0.0753762	0.16859	0.322563	0.00729388	0.000588248	0.000535509	0.0116626	0.0041572	7.53521e-05	0.00011125	0.013392	9.34219e-05	9.46846e-05	8.08601e-05	0.000221388	8.91376e-05	0.000271225	0.304917
Dasypyrum villosum (8)	0.000161919	0.000368548	0.000508837	0.000243983	0.000149476	9.87373e-05	0.000119239	0.000320852	0.000391732	0.000558686	0.000101746	0.00174496	0.00180598	0.000186748	8.76697e-05	0.211068	0.000374447	0.00013019	0.000448266	0.000371856	0.00019746	0.00058106	0.000202329	0.00747106	0.000291509	0.000217374
Dasypyrum villosum (9)	0.0126199	9.17059e-05	5.90382e-05	5.64163e-05	0.00644847	2.57607e-05	0.0444258	5.18891e-05	7.68211e-05	0.000100986	5.30875e-05	0.000841055	0.000992098	2.8411e-05	2.51352e-05	0.0001222	0.0298344	5.30875e-05	0.0207349	0.00280581	0.000728685	0.000985187	0.000288684	4.58694e-05	5.58814e-05	6.23433e-05	0.00017037
Eremopyrum bonaepartis (12)	0.000157593	4.27622e-05	0.08014	5.09131e-05	0.000252929	9.40231e-05	4.4155e-05	0.010459	0.0230136	0.0303951	0.000953779	0.000688611	0.000652971	0.0100485	0.000342521	0.000534462	0.000145474	0.00143591	0.000181128	0.000133928	7.54717e-05	0.000171383	0.000102681	0.166748	0.0174033	0.0111037	0.00109102	0.000106958
Eremopyrum bonaepartis (14)	0.000319665	0.0831487	0.000185318	0.0134488	0.00018731	4.43784e-05	0.000135694	0.0001016	0.000148965	0.000172817	7.345e-05	0.311851	0.451255	6.21239e-05	3.71865e-05	0.000269128	9.88386e-05	7.345e-05	0.000149632	3.61491e-05	0.0115539	0.192514	0.000820514	3.94627e-05	8.95976e-05	8.8246e-05	0.000311117	7.72951e-05	5.45103e-05
Eremopyrum bonaepartis (15)	0.000941128	0.16004	0.000556725	0.192331	0.000790371	0.00225053	0.000429818	0.000274709	0.000405593	0.000482489	0.00015787	0.407745	0.563463	0.000177411	6.88944e-05	0.000803637	0.000562019	0.00015787	0.000832961	0.000111987	0.069564	0.0703575	0.00630162	0.000208329	0.000262305	0.000245465	0.00102105	0.000150853	0.00023962	0.387846
Eremopyrum bonaepartis (20)	0.00028972	0.000192873	5.27108e-05	0.000149275	0.000126519	0.00174335	9.40494e-05	0.000104594	0.000144152	0.00018146	0.000140568	0.00158854	0.00195188	5.6796e-05	0.000104026	9.00678e-05	0.000219338	0.000140568	0.000322104	6.2831e-05	0.0164195	0.000166306	0.00237228	0.000100289	9.64159e-05	0.000101154	8.27529e-05	4.09672e-05	7.42194e-05	0.0002379	0.00563749
Eremopyrum bonaepartis (21)	0.00028972	0.000192873	5.27108e-05	0.000149275	0.000126519	0.00174335	9.40494e-05	0.000104594	0.000144152	0.00018146	0.000140568	0.00158854	0.00195188	5.6796e-05	0.000104026	9.00678e-05	0.000219338	0.000140568	0.000322104	6.2831e-05	0.0164195	0.000166306	0.00237228	0.000100289	9.64159e-05	0.000101154	8.27529e-05	4.09672e-05	7.42194e-05	0.0002379	0.00563749	1
Henrardia persica (10)	0.32908	0.000282553	0.000133219	0.000181532	0.126862	0.000271102	0.134555	6.25791e-05	7.52227e-05	9.84212e-05	7.40169e-05	0.00244847	0.00328789	3.24206e-05	2.42382e-05	0.000113958	0.311859	7.40169e-05	0.232987	0.033434	0.00411828	0.00104733	0.000744616	5.53763e-05	0.000110166	0.000117633	0.000184955	0.0479206	0.000200839	0.000196368	0.000531862	0.000192074	0.000192074
Henrardia persica (18)	0.196223	0.00021962	0.000122727	0.000130302	0.0729763	0.000162707	0.0708716	5.25747e-05	7.78005e-05	0.000102493	6.13134e-05	0.00177719	0.00248219	2.77598e-05	2.04243e-05	0.000274462	0.400679	6.13134e-05	0.30248	0.0130851	0.00257376	0.000813636	0.000459501	3.11097e-05	7.1056e-05	7.04548e-05	0.000355889	0.0240485	9.36551e-05	0.000137481	0.000398621	0.000236769	0.000236769	0.608237
Henrardia persica (19)	0.119846	8.40652e-05	0.000102574	5.6949e-05	0.0273485	4.98535e-05	0.0290254	5.18844e-05	8.11684e-05	0.000108767	4.80919e-05	0.000638061	0.000798807	3.02062e-05	1.43494e-05	0.000172051	0.072274	4.80919e-05	0.0981422	0.00600551	0.000368685	0.000932282	0.000740632	7.47192e-05	7.4769e-05	7.13274e-05	0.000122097	0.0749154	0.000186213	0.000109699	0.000147756	5.54258e-05	5.54258e-05	0.189306	0.190519
Henrardia persica (4)	0.622598	0.00124166	0.000428329	0.000849422	0.214708	0.000577524	0.279866	0.000111203	0.000145924	0.000193172	0.000135616	0.0051823	0.00715792	6.01637e-05	3.8324e-05	0.000250877	0.926259	0.000135616	0.776585	0.0346482	0.0160327	0.00377983	0.00245321	9.62703e-05	0.000123702	0.00012027	0.000316657	0.0970886	0.000180629	0.000766337	0.00224727	0.00116389	0.00116389	0.583429	0.600774	0.405158
Henrardia persica (25)	6.87521e-05	0.000121558	0.0204912	7.43298e-05	0.000110261	9.03825e-05	5.57497e-05	0.0191169	0.00509658	0.00171208	0.16165	0.000650757	0.000540432	0.870323	0.0969053	0.000397128	0.000119083	0.264746	9.96387e-05	5.2162e-05	0.000120176	0.000220466	9.31952e-05	0.00038954	0.23668	0.136233	0.000650766	5.39155e-05	0.0326482	0.00010194	0.000285432	0.000110267	0.000110267	6.38946e-05	5.28479e-05	8.36358e-05	0.000112274
Henrardia persica (26)	7.53139e-05	0.000133715	0.0116953	8.18264e-05	0.000120023	9.54274e-05	6.09876e-05	0.0486432	0.0119305	0.00393629	0.0918035	0.000699849	0.000584193	0.479691	0.0534664	0.000187957	0.000131435	0.155986	0.000110223	5.86746e-05	9.15901e-05	0.000258287	0.000108565	0.000474274	0.0894507	0.0543785	0.000269199	5.79633e-05	0.0192154	0.000112541	0.000309283	0.000115225	0.000115225	7.04615e-05	5.82239e-05	5.81402e-05	0.000124239	0.173922
Heteranthelium piliferum (22)	0.000180789	0.000253853	0.0253412	0.000191297	0.000262168	0.000295732	8.0933e-05	0.152838	0.278672	0.418995	0.0528042	0.00168244	0.00165412	0.0259297	0.0291148	0.000100008	0.000336147	0.0882767	0.000278786	9.93453e-05	0.000224717	0.000726019	0.00122026	0.00302171	0.0616619	0.0386383	0.000307431	0.000115431	0.0154373	0.000217352	0.000764813	0.00031032	0.00031032	0.000133586	0.000117992	0.00014017	0.000206137	0.24089	0.125648
Heteranthelium piliferum (30)	0.000468982	0.19596	0.000221064	0.0235551	0.000627491	0.000232187	0.000162835	7.62637e-05	0.000110455	0.000130421	5.22551e-05	0.521482	0.750845	5.04706e-05	3.02322e-05	0.000143689	0.000151458	5.22551e-05	0.000228675	5.13095e-05	0.00894022	0.0551367	0.00071389	4.59684e-05	6.35022e-05	6.41796e-05	0.000219734	7.53134e-05	3.85064e-05	0.0262081	0.109152	0.000270588	0.000270588	0.000219256	0.000160183	8.23575e-05	0.000971439	7.67795e-05	8.36912e-05	0.000163647
Hordeum bogdanii (1)	0.063638	0.000746446	0.000143726	0.000436575	0.06283	9.9143e-05	0.0821363	9.91596e-05	0.000160414	0.000245792	0.000151092	0.00429078	0.00530777	5.59768e-05	4.05458e-05	0.000252952	0.117867	0.000151092	0.0892044	0.00879146	0.00154917	0.00586298	0.000441473	3.20109e-05	7.74583e-05	7.76689e-05	0.00021408	0.0242462	9.16699e-05	0.000760813	0.000601863	0.000237457	0.000237457	0.171041	0.107509	0.0982076	0.324548	9.92537e-05	0.000110653	0.000150445	0.000629599
Hordeum bogdanii (10)	5.37458e-05	0.000121326	0.00178896	7.61536e-05	8.92257e-05	8.33051e-05	3.65378e-05	0.210141	0.215283	0.411155	0.00550175	0.000675699	0.00051783	0.0351579	0.00314833	0.000108394	0.000102145	0.00987472	8.68389e-05	3.748e-05	7.73527e-05	0.000222903	8.6615e-05	0.000127894	0.00961257	0.00629761	0.000112826	4.0644e-05	0.00214904	0.000110298	0.000258901	0.000102215	0.000102215	4.33548e-05	3.51747e-05	3.97584e-05	7.35313e-05	0.420171	0.212525	0.0143572	8.0039e-05	7.27876e-05
Hordeum bogdanii (11)	6.98256e-05	0.000147596	0.00241816	9.55745e-05	0.00011303	0.000100284	4.73242e-05	0.312705	0.299662	0.529601	0.00802494	0.000791687	0.000617727	0.0525779	0.00460899	0.000136135	0.000128378	0.0143135	0.000109369	5.14757e-05	9.23744e-05	0.000286274	0.000112191	0.000174164	0.0153622	0.00986409	0.000146256	5.1697e-05	0.00290818	0.000134953	0.000322656	0.000120255	0.000120255	5.91305e-05	4.5011e-05	5.29862e-05	9.62864e-05	0.538791	0.298009	0.0204879	9.72422e-05	9.69676e-05	0.310094
Hordeum bogdanii (4)	8.54516e-05	0.000158532	0.00389966	0.000100437	0.000132821	9.39346e-05	4.93827e-05	0.398679	0.402717	0.65753	0.0152799	0.000876046	0.000714994	0.0788688	0.00819025	0.000199671	0.000153106	0.0273265	0.000129632	5.9029e-05	9.21488e-05	0.000319059	0.000119063	0.000300409	0.0230874	0.0152741	0.000208112	5.40603e-05	0.00448338	0.000143773	0.000410615	0.000118371	0.000118371	6.24561e-05	5.12655e-05	6.19393e-05	0.000111113	0.66457	0.403571	0.0291004	9.65489e-05	0.000118916	0.150978	0.0793415
Hordeum bogdanii (5)	0.00399776	0.00667511	0.000544394	0.00244302	0.00145211	0.020017	0.00268034	0.000496665	0.000735273	0.000588601	0.000237086	0.013665	0.0182046	0.000271726	0.000126555	0.000341706	0.0121488	0.000269234	0.0161957	0.00109685	0.139051	0.00163467	0.0157912	0.000590681	0.000401121	0.000347258	0.000648877	0.00210107	0.000705126	0.000813665	0.00397862	0.145702	0.145702	0.0118311	0.00726551	0.00193543	0.0284858	0.000391779	0.000546117	0.00315853	0.00512207	0.00473968	0.000382103	0.000498843	0.000613264
Hordeum bogdanii (6)	0.00204326	0.508409	0.00186022	0.218505	0.00439235	0.00148057	0.00171955	0.000381645	0.000591766	0.000732362	0.000221594	0.88455	0.859183	0.000266137	7.53927e-05	0.000437412	0.000693122	0.000228186	0.000973843	0.000509137	0.11412	0.142551	0.0111108	0.000322868	0.000396795	0.000350927	0.000913238	0.000894761	0.000342757	0.20694	0.463105	0.00132329	0.00132329	0.0014807	0.00181346	0.000861609	0.00788494	0.000391236	0.000434648	0.00145719	0.586288	0.00670412	0.000331805	0.000435805	0.000584239	0.0178276
Hordeum bogdanii (7)	0.00646476	0.00445283	0.000720085	0.00153503	0.00247637	0.0306747	0.00450244	0.000600834	0.000888185	0.000709092	0.000269015	0.00989976	0.0129154	0.000319634	0.00013863	0.000356923	0.0184719	0.000312661	0.0243126	0.00173899	0.0935469	0.00254553	0.0105753	0.000760017	0.000488149	0.000398959	0.000759836	0.00355205	0.000921704	0.000535389	0.00271558	0.0978807	0.0978807	0.0190699	0.0122086	0.00326583	0.0446407	0.000471754	0.000662091	0.00415883	0.00324937	0.00746061	0.000449465	0.000594229	0.00072032	0.318292	0.0117049
Hordeum bogdanii (9)	0.0579856	0.001178	0.000633268	0.000720928	0.059424	0.000488089	0.0670286	0.000141172	0.000238518	0.000321137	0.000195356	0.00832792	0.0117894	8.18532e-05	4.17982e-05	0.000572593	0.109012	0.000195356	0.0818076	0.0690266	0.00883541	0.00415673	0.00128486	0.000144867	0.000166264	0.000155688	0.000938894	0.0278384	0.000148731	0.000648874	0.00123767	0.000673384	0.000673384	0.165546	0.0946772	0.0385582	0.403051	0.00014144	0.000157938	0.000710355	0.000854101	0.224217	8.97572e-05	0.000122552	0.000139972	0.0169145	0.0114324	0.02756
Peridictyon sanctum (1)	3.62369e-05	7.31313e-05	0.00356986	4.20338e-05	6.12805e-05	7.11597e-05	3.40546e-05	0.814769	0.57524	0.269474	0.0222037	0.000418161	0.000333488	0.157586	0.0290323	0.000121822	6.55538e-05	0.0410789	5.50398e-05	2.65049e-05	6.99719e-05	0.000127619	6.46863e-05	0.000286119	0.0406305	0.0257196	0.000100362	3.33845e-05	0.00448867	6.02562e-05	0.000158639	8.78095e-05	8.78095e-05	3.53248e-05	3.09053e-05	2.44625e-05	6.08311e-05	0.418845	0.815481	0.0647012	4.65174e-05	5.47835e-05	0.0447267	0.071034	0.109589	0.000293586	0.000194388	0.000353446	7.72156e-05
Peridictyon sanctum (10)	6.03053e-05	0.000107588	0.002987	6.36189e-05	9.82345e-05	7.36785e-05	4.27008e-05	0.0236474	0.0117336	0.00412456	0.0339537	0.000579838	0.000476949	0.667237	0.0191581	0.000172361	0.00010367	0.0616389	8.67392e-05	4.00185e-05	7.30354e-05	0.000200236	8.55745e-05	0.000338155	0.197712	0.117726	0.000137163	4.13637e-05	0.00585796	8.96259e-05	0.000242704	9.04029e-05	9.04029e-05	4.01185e-05	4.08783e-05	3.91248e-05	8.55818e-05	0.0077297	0.0184264	0.207926	6.6768e-05	7.56832e-05	0.166539	0.248895	0.355666	0.000396277	0.000334636	0.000476906	0.000106726
Peridictyon sanctum (16)	0.000432456	0.489836	0.000164161	0.0873403	0.000540347	0.00022603	0.000247753	8.8846e-05	0.00013065	0.000153816	5.79126e-05	0.878982	0.833705	5.65285e-05	2.86047e-05	0.000181071	0.000196411	5.79126e-05	0.000301192	7.95452e-05	0.0136269	0.0471505	0.00116209	4.14327e-05	7.57209e-05	7.66303e-05	0.000225272	0.000112046	4.75627e-05	0.200496	0.753592	0.000282872	0.000282872	0.000339339	0.000259778	0.000116571	0.0016302	8.86749e-05	9.77056e-05	0.000217531	0.148839	0.000902123	9.0785e-05	0.000111951	0.000118371	0.00290757	0.940834	0.00184925	0.00135794
Peridictyon sanctum (20)	0.0021742	0.00267989	0.00017919	0.00207745	0.00165967	0.00772706	0.000898177	0.000115389	0.000163161	0.000191262	8.81166e-05	0.0175769	0.0242408	7.28997e-05	5.09202e-05	0.000168914	0.00481893	8.81166e-05	0.00687024	0.00042972	0.233957	0.0027273	0.0242885	7.46145e-05	0.00011908	0.000112447	0.000198865	0.000369368	9.97175e-05	0.00145576	0.0454429	0.0144382	0.0144382	0.00402554	0.00246052	0.000578514	0.0123492	0.000117233	0.000127545	0.000245664	0.00454757	0.00151587	8.77811e-05	0.000108248	0.000111206	0.136075	0.0574247	0.0860464	0.00566634
Peridictyon sanctum (22)	0.000389334	0.000581768	9.94542e-05	0.0004794	0.000477852	0.0454549	0.00016783	9.47813e-05	0.000130526	0.000153496	0.000116555	0.00899028	0.0114582	5.0673e-05	5.17379e-05	0.000116469	0.000719014	0.000116555	0.00104025	0.00015018	0.0338852	0.000875552	0.00363182	0.000106145	0.000150165	0.000149957	0.000119905	6.72315e-05	0.000176046	0.00018745	0.00809214	0.00492623	0.00492623	0.00161772	0.000260407	8.62032e-05	0.00162141	9.63769e-05	0.000103384	0.000355056	0.00105263	0.00041172	8.26615e-05	0.00010167	0.000101863	0.112525	0.00673494	0.0720953	0.00134056
Peridictyon sanctum (5)	7.08635e-05	0.000141753	0.00265547	8.00207e-05	0.000114424	9.76502e-05	5.40337e-05	0.591822	0.287762	0.13	0.0278461	0.000709636	0.00058124	0.260299	0.0161427	0.000116801	0.000116799	0.0512773	9.81449e-05	4.40748e-05	9.84769e-05	0.000227436	9.63491e-05	0.000149667	0.0695257	0.0430908	0.000144934	5.30519e-05	0.00566728	0.000105281	0.000269699	0.000118474	0.000118474	4.82088e-05	5.0022e-05	4.78954e-05	9.79045e-05	0.29434	0.589925	0.092884	8.65128e-05	8.64041e-05	0.0937301	0.141551	0.20575	0.000406616	0.000358486	0.000462794	0.000113204
Peridictyon sanctum (7)	4.29003e-05	8.55627e-05	0.00379941	5.03757e-05	7.70304e-05	6.02106e-05	3.40859e-05	0.814767	0.587273	0.280989	0.0198256	0.000449629	0.000379296	0.169649	0.0128703	0.000109681	7.26561e-05	0.037292	6.07246e-05	2.90968e-05	7.78592e-05	0.000168021	6.91003e-05	0.00031688	0.0427521	0.0278235	9.24335e-05	3.33418e-05	0.0052799	7.54552e-05	0.000220039	7.87262e-05	7.87262e-05	3.86809e-05	3.24177e-05	2.96752e-05	6.8049e-05	0.414817	0.814341	0.0653354	4.92762e-05	5.58018e-05	0.0520963	0.0801578	0.122727	0.000289746	0.000285919	0.000334931	8.25141e-05
Hordeum chilense (2)	0.0100293	0.0033533	0.000382343	0.00290748	0.00318895	0.00908238	0.00127523	0.00014384	0.000140444	0.000184495	0.000210145	0.0144924	0.0186298	8.7317e-05	9.53536e-05	0.000320687	0.00544723	0.000210145	0.00751151	0.00139384	0.508013	0.00283231	0.0423605	0.000161367	0.000159599	0.00015181	0.000445639	0.000489642	0.000125839	0.0018944	0.0430768	0.055176	0.055176	0.00546874	0.0035084	0.00147523	0.0105712	0.000145062	0.000159803	0.000811009	0.00642153	0.00213089	9.60892e-05	0.000120934	0.000134542	0.306536	0.0636421	0.212281	0.0225242
Hordeum chilense (6)	0.0075457	0.00235083	0.0002794	0.00201491	0.00234524	0.00614581	0.000902146	0.000121071	0.000119155	0.00015615	0.000197137	0.0112746	0.0143177	7.27666e-05	7.53882e-05	0.00025878	0.00447809	0.000197137	0.00620136	0.00102249	0.421002	0.0021297	0.0325694	0.000128886	0.000130128	0.00012217	0.000343388	0.000349389	9.89473e-05	0.00134317	0.032104	0.0384359	0.0384359	0.00399666	0.00250046	0.00108635	0.00776017	0.00012238	0.000133883	0.000610118	0.00438896	0.00153741	8.40203e-05	0.00010475	0.000112476	0.254033	0.0489895	0.173742	0.0168178
Hordeum chilense (8)	0.00279397	0.000780535	0.000158722	0.000709301	0.000876006	0.00165596	0.00019553	9.00554e-05	0.000131268	0.00017327	0.000132791	0.00840173	0.0106699	5.01239e-05	5.23933e-05	0.000130751	0.000838111	0.000132791	0.0012078	0.00030239	0.16558	0.000770789	0.0109273	7.66379e-05	9.52876e-05	8.94793e-05	0.000141402	7.68437e-05	5.89769e-05	0.000504618	0.0115789	0.0252955	0.0252955	0.00102691	0.000561594	0.000245477	0.00267514	9.02079e-05	9.91808e-05	0.000479337	0.00154823	0.000448578	6.70336e-05	8.45647e-05	9.3933e-05	0.243502	0.0172361	0.162788	0.00373782
Hordeum chilense (10)	0.00494888	0.00453849	0.000173251	0.00337913	0.00142201	0.00252984	0.000644594	8.27021e-05	0.000119	0.000155373	0.000129757	0.0411017	0.0559422	4.83223e-05	5.09165e-05	0.00021693	0.00151796	0.000129757	0.00212929	0.00110253	0.120471	0.00358722	0.00767419	8.40567e-05	8.66286e-05	8.25965e-05	0.00030362	0.000248594	6.4206e-05	0.00106257	0.0107395	0.0103973	0.0103973	0.00307857	0.00178682	0.00076249	0.00846406	8.32182e-05	9.11049e-05	0.000384917	0.00779384	0.00138538	6.41983e-05	7.97601e-05	8.52017e-05	0.199144	0.0476358	0.131098	0.0126519
Hordeum chilense (12)	0.00494888	0.00453849	0.000173251	0.00337913	0.00142201	0.00252984	0.000644594	8.27021e-05	0.000119	0.000155373	0.000129757	0.0411017	0.0559422	4.83223e-05	5.09165e-05	0.00021693	0.00151796	0.000129757	0.00212929	0.00110253	0.120471	0.00358722	0.00767419	8.40567e-05	8.66286e-05	8.25965e-05	0.00030362	0.000248594	6.4206e-05	0.00106257	0.0107395	0.0103973	0.0103973	0.00307857	0.00178682	0.00076249	0.00846406	8.32182e-05	9.11049e-05	0.000384917	0.00779384	0.00138538	6.41983e-05	7.97601e-05	8.52017e-05	0.199144	0.0476358	0.131098	0.0126519
Hordeum chilense (20)	0.00345427	0.000922947	0.000285715	0.000808966	0.000896465	0.00225975	0.000409196	9.77469e-05	0.000139738	0.000124861	0.000110388	0.00889638	0.011583	5.86851e-05	6.7287e-05	0.00014938	0.00100131	0.000110388	0.00142451	0.000508906	0.235807	0.000829319	0.0152545	0.00011454	9.67692e-05	9.41364e-05	0.000292907	0.000135186	8.73167e-05	0.000552376	0.0144057	0.0104312	0.0104312	0.000841508	0.00111331	0.000422036	0.00496443	9.87534e-05	0.000107908	0.000447882	0.00172591	0.000860165	7.95042e-05	9.88958e-05	0.000104666	0.10875	0.017824	0.0727928	0.00676182
Hordeum chilense (21)	0.00209669	0.000401526	0.000162116	0.000482939	0.000675774	0.00113166	0.00014001	7.29433e-05	0.000109222	0.000146837	0.000119992	0.00633825	0.00798137	6.41444e-05	4.37665e-05	0.000146642	0.000671691	0.000119992	0.000960347	0.000234252	0.0870236	0.000516511	0.0165154	9.2913e-05	7.4222e-05	6.51066e-05	0.000136564	6.29038e-05	7.17662e-05	0.000351741	0.00765831	0.016076	0.016076	0.000818521	0.000450815	0.000213092	0.00201413	7.13742e-05	7.98808e-05	0.00046557	0.00102926	0.000334708	5.13593e-05	6.63526e-05	7.37427e-05	0.167772	0.0114007	0.112603	0.00256659
Hordeum chilense (23)	0.00262	0.00187134	0.000142173	0.00133003	0.000735734	0.00142365	0.000288643	6.8561e-05	9.92436e-05	0.000130019	0.000107823	0.0210506	0.0283613	3.95215e-05	4.26642e-05	0.000166291	0.00078873	0.000107823	0.00113201	0.000515467	0.0658657	0.00162957	0.0039657	6.96893e-05	7.21487e-05	6.91606e-05	0.000225936	0.000114035	5.33002e-05	0.00043959	0.00411403	0.00448992	0.00448992	0.00152306	0.000854279	0.00039316	0.00429813	6.88014e-05	7.55613e-05	0.000325902	0.0028899	0.00070665	5.30573e-05	6.61161e-05	7.05851e-05	0.125668	0.0214692	0.0805621	0.0065001
Psathyrostachys fragilis (1)	0.307767	0.00620352	0.000282429	0.00358909	0.295001	0.00259829	0.378294	0.000103514	0.000160873	0.000211081	0.000116053	0.0274717	0.0379429	5.42568e-05	3.78283e-05	0.000187873	0.460112	0.000116053	0.367588	0.134343	0.0142273	0.0155028	0.00213605	5.19374e-05	0.000190874	0.000183285	0.000363209	0.137475	0.000355172	0.0036716	0.00493808	0.00222668	0.00222668	0.76405	0.970016	0.397696	0.700974	0.000104215	0.0001157	0.000190033	0.00500538	0.923016	7.36497e-05	9.65648e-05	9.44525e-05	0.0403785	0.0344374	0.0621311	0.722588
Psathyrostachys fragilis (10)	0.000212672	8.1134e-05	0.00200528	9.69333e-05	0.000206503	0.000204444	0.000117819	0.53212	0.423178	0.635538	0.400641	0.000622906	0.000492028	0.146749	0.193103	0.000340731	0.000357031	0.636037	0.000427171	0.000110578	0.000233318	0.000241292	0.00055443	0.00234524	0.0778919	0.0489451	0.000268077	9.97592e-05	0.00396854	0.000133233	0.000379568	0.000256839	0.000256839	0.000119712	0.000135451	9.12038e-05	0.000276511	0.754827	0.527664	0.160923	0.000105861	0.000333271	0.0457806	0.0622378	0.107705	0.0013417	0.000429171	0.00158398	0.00045316
Psathyrostachys fragilis (13)	0.000144154	6.96849e-05	0.0023609	8.46344e-05	0.0001393	0.0001905	9.55215e-05	0.531543	0.636799	0.8772	0.509254	0.000788711	0.000656434	0.142453	0.262012	0.000203365	0.00028023	0.78421	0.000337204	9.06313e-05	0.00014477	0.000220609	0.000351377	0.00186786	0.0756953	0.0474428	0.000267091	8.3936e-05	0.00443099	0.000115616	0.000261856	0.000244749	0.000244749	9.99047e-05	0.000113128	7.98773e-05	0.0002756	0.757634	0.527701	0.160122	8.98749e-05	0.000272058	0.045008	0.0616349	0.106971	0.000585647	0.000392793	0.000663141	0.00033429
Psathyrostachys fragilis (15)	0.0166357	0.0107907	0.00143486	0.00902913	0.0125795	0.0452435	0.00783334	0.000315646	0.00030578	0.000412114	0.000294346	0.0162019	0.0216593	0.000203058	9.28576e-05	0.000347108	0.0383524	0.000294346	0.0517191	0.00270077	0.209997	0.0153882	0.0281011	0.000216799	0.000402591	0.000333655	0.00049891	0.00317624	0.000376516	0.00340384	0.0410096	0.0421989	0.0421989	0.0309267	0.0208939	0.00452939	0.0609829	0.000321541	0.000358184	0.00123547	0.0220524	0.00924615	0.000237179	0.000304401	0.000340529	0.324598	0.0763279	0.472799	0.054886
Psathyrostachys fragilis (2)	0.000150314	6.24006e-05	0.000938913	7.2075e-05	0.000146754	0.000159054	8.19482e-05	0.520569	0.411706	0.625579	0.506304	0.000499611	0.000389189	0.138978	0.258469	0.000221745	0.00024335	0.776933	0.000293256	7.40843e-05	0.000121061	0.000177149	0.000267027	0.00189745	0.0721193	0.0451807	0.000282379	7.11186e-05	0.00437412	0.000100378	0.000302199	0.00020359	0.00020359	8.40661e-05	9.58432e-05	6.3534e-05	0.000194937	0.745356	0.516032	0.154679	7.97752e-05	0.000231946	0.045068	0.0614589	0.106036	0.00102254	0.00032037	0.00117912	0.00029986
Psathyrostachys fragilis (9)	0.00011891	6.1301e-05	0.0009201	6.25545e-05	0.000128318	9.29986e-05	7.01732e-05	0.345893	0.258366	0.426769	0.0838108	0.000424304	0.000344163	0.0805536	0.0386053	0.000270989	0.000186349	0.142085	0.000223847	7.30947e-05	0.000104781	0.000152733	0.000184941	0.000488673	0.0428993	0.026669	0.000202889	5.91786e-05	0.00217042	9.64314e-05	0.000270073	0.000106185	0.000106185	7.41863e-05	7.73499e-05	5.04187e-05	0.000159984	0.536318	0.342414	0.0329974	7.16097e-05	0.000182936	0.0249551	0.034922	0.0604915	0.000432631	0.000279253	0.000485317	0.000256576
Psathyrostachys juncea (5)	0.000540706	0.000827636	0.000128881	0.000664056	0.000439868	0.00942781	0.000305831	0.000126414	0.000181321	0.000218834	0.000190618	0.0274703	0.0360354	7.71387e-05	7.18539e-05	0.000195997	0.00103469	0.000190618	0.00153971	0.000109702	0.15615	0.000953592	0.0149717	6.12924e-05	6.91489e-05	6.59781e-05	9.22528e-05	0.000101911	5.09325e-05	0.000232477	0.00552776	0.0149642	0.0149642	0.000866809	0.000529785	0.000100757	0.0024365	0.000127449	0.000140468	0.000313638	0.00136981	0.000583342	9.85355e-05	0.000122269	0.000141072	0.146521	0.00856329	0.0955619	0.00151134
Psathyrostachys juncea (7)	0.000561468	0.00191494	0.000201356	0.00152126	0.000467572	0.00860106	0.000192676	9.44085e-05	0.00013555	0.000160995	0.000104632	0.0267522	0.0359837	5.94379e-05	4.8366e-05	0.000189513	0.00115924	0.000104632	0.00171489	0.000197403	0.182417	0.00233115	0.0196139	7.80356e-05	9.51173e-05	8.92508e-05	0.000254255	9.64117e-05	6.93173e-05	0.000455736	0.0139369	0.0141747	0.0141747	0.00093105	0.00055642	0.000145515	0.00274083	9.48531e-05	0.000104259	0.000462225	0.00319833	0.000420657	7.8983e-05	9.79601e-05	9.87699e-05	0.153254	0.0223862	0.0961774	0.00178798
Psathyrostachys juncea (6)	4.11262e-05	8.68379e-05	0.00491637	4.67494e-05	7.08074e-05	6.78578e-05	3.57237e-05	0.594074	0.406495	0.181366	0.0294565	0.000479718	0.000377177	0.261133	0.0177254	0.000295548	6.94195e-05	0.052059	5.82033e-05	3.55434e-05	6.91575e-05	0.000134351	7.34758e-05	0.000443147	0.0814943	0.0511271	0.000240796	3.32282e-05	0.00744032	7.26701e-05	0.000181064	7.66989e-05	7.66989e-05	4.13034e-05	3.32161e-05	2.95058e-05	6.47211e-05	0.605868	0.908673	0.0939208	5.32655e-05	5.58452e-05	0.0813214	0.12151	0.176372	0.00029046	0.000234983	0.000335575	8.60444e-05
Pseudoroegneria libanotica (14)	0.0062901	4.87291e-05	0.00012103	2.72214e-05	0.00238369	5.19168e-05	0.00383438	4.32442e-05	6.54176e-05	8.73273e-05	5.21495e-05	0.000683702	0.000873044	2.4206e-05	1.62964e-05	0.000143755	0.0104882	5.21495e-05	0.00726259	0.325927	0.000341455	0.000158855	6.45303e-05	3.17619e-05	8.40079e-05	7.77216e-05	0.000210419	0.0018164	0.000195386	2.3942e-05	7.70258e-05	4.55626e-05	4.55626e-05	0.0243623	0.00840425	0.00415665	0.0233065	4.2872e-05	4.80501e-05	0.000126608	3.41204e-05	0.00592759	3.12767e-05	4.27456e-05	4.82537e-05	0.000798191	0.000368719	0.00126704	0.0465309
Pseudoroegneria libanotica (18)	3.1152e-05	0.00163768	9.86824e-05	0.000397808	8.02512e-05	3.58808e-05	1.68845e-05	5.86352e-05	8.45688e-05	9.87231e-05	5.60205e-05	0.0105195	0.0144082	4.54019e-05	3.51922e-05	0.000340045	4.25936e-05	5.60205e-05	2.93987e-05	1.05972e-05	0.000686217	0.00068898	0.000177158	3.5296e-05	7.76233e-05	7.33025e-05	0.000304569	8.29129e-06	6.03652e-05	0.00084888	0.00635608	6.75565e-05	6.75565e-05	5.3238e-05	3.2109e-05	4.88343e-05	6.29768e-05	5.73295e-05	6.40896e-05	0.00013501	0.00126153	7.09789e-05	6.54669e-05	7.91593e-05	8.15863e-05	0.000707173	0.0363068	0.000529395	7.19104e-05
Pseudoroegneria libanotica (19)	0.168154	0.000605318	0.000208351	0.000299986	0.159084	0.000202788	0.0610103	6.19129e-05	9.23985e-05	0.000121818	7.87651e-05	0.00228251	0.00324409	3.361e-05	2.6206e-05	0.000192139	0.334204	7.87651e-05	0.260537	0.00809228	0.00282793	0.00189536	0.000470172	5.46234e-05	6.84972e-05	6.92548e-05	0.000239388	0.0226617	0.000101207	0.000336537	0.000672144	0.000253424	0.000253424	0.514082	0.352481	0.113755	0.954655	4.12658e-05	4.54579e-05	0.000143801	0.00042269	0.322466	4.89017e-05	6.34445e-05	7.04881e-05	0.00713447	0.00519512	0.0120843	0.241536
Pseudoroegneria libanotica (5)	0.00901435	6.60308e-05	0.00015854	3.86041e-05	0.00339613	7.33312e-05	0.00580558	5.11325e-05	7.87008e-05	0.000105313	6.02131e-05	0.000900732	0.00116098	2.894e-05	1.7568e-05	0.000172716	0.0150017	6.02131e-05	0.0105218	0.152281	0.000451524	0.000221207	8.36156e-05	3.91857e-05	0.000101489	9.00195e-05	0.000264254	0.00264141	0.000257191	3.21734e-05	0.000105601	5.56514e-05	5.56514e-05	0.0328169	0.0132524	0.0062482	0.0345432	5.03876e-05	5.67434e-05	0.000160568	4.80607e-05	0.00874363	3.65939e-05	5.03362e-05	5.61564e-05	0.00104392	0.000521037	0.00164445	0.06692
Pseudoroegneria libanotica (6)	0.00222982	0.000763031	0.00015702	0.000681463	0.000682788	0.00173664	0.000209594	7.58659e-05	0.000109883	0.000144114	0.00012118	0.0103804	0.0132756	4.40985e-05	4.73676e-05	0.000198068	0.0011867	0.00012118	0.00171681	0.000311158	0.257413	0.000856584	0.0164398	7.58521e-05	7.92651e-05	7.60547e-05	0.000227445	8.41344e-05	5.72351e-05	0.00063616	0.00831237	0.0155968	0.0155968	0.00106988	0.000604033	0.000283497	0.00305099	7.61019e-05	8.36251e-05	0.000364207	0.00142407	0.000485335	5.78213e-05	7.21722e-05	7.74038e-05	0.147167	0.0278134	0.0955563	0.00442576
Pseudoroegneria libanotica (7)	0.000632523	0.00276656	7.83969e-05	0.00176511	0.00155164	0.00476015	0.000395696	5.92261e-05	9.21839e-05	0.000107009	7.34223e-05	0.0174809	0.0240162	5.25006e-05	5.04055e-05	0.000223391	0.00114825	7.34223e-05	0.000832039	8.16168e-05	0.0846874	0.00190001	0.0121642	3.91989e-05	6.2197e-05	5.87184e-05	0.00026555	0.000163056	5.13374e-05	0.000989182	0.0161463	0.0174593	0.0174593	0.000469398	0.000610837	0.000798244	0.00160292	6.55187e-05	7.22675e-05	0.000117978	0.00383414	0.00119749	4.67458e-05	5.37394e-05	5.7601e-05	0.054584	0.0369563	0.036513	0.00178575
Pseudoroegneria spicata (1)	0.097221	0.000375503	7.92847e-05	0.000250653	0.0407718	0.000130802	0.599797	4.49433e-05	6.74411e-05	8.94586e-05	4.12636e-05	0.00304674	0.00395291	2.41485e-05	1.67585e-05	0.000159496	0.184622	4.12636e-05	0.134385	0.0152561	0.00161438	0.0034086	0.000673709	4.32151e-05	4.80873e-05	5.06279e-05	0.000158116	0.146237	5.95235e-05	0.000341906	0.00078063	0.000194138	0.000194138	0.310242	0.197749	0.0335652	0.649149	6.81048e-05	4.9968e-05	0.000105258	0.000328168	0.0779251	3.00658e-05	3.89599e-05	4.0547e-05	0.00642525	0.00341615	0.0107834	0.154946
Pseudoroegneria tauri (20)	0.00014618	5.45448e-05	0.00340193	6.53665e-05	0.000142636	0.000118848	8.2096e-05	0.515571	0.393276	0.63287	0.37657	0.000448756	0.000343224	0.117585	0.16507	0.000198135	0.000195801	0.640234	0.000234326	7.37934e-05	9.31129e-05	0.000162099	0.000174981	0.00130251	0.06269	0.0386407	0.000240349	7.00638e-05	0.00395731	9.05658e-05	0.000210801	0.000150618	0.000150618	0.000103913	9.27215e-05	6.13563e-05	0.000186337	0.766568	0.508888	0.113442	7.31113e-05	0.0002225	0.02988	0.0434919	0.0830447	0.000646995	0.000279778	0.000749437	0.000303754
Pseudoroegneria tauri (4)	7.08303e-05	0.000132214	0.000355641	9.21e-05	6.77209e-05	4.64252e-05	7.67351e-05	0.000579196	0.000726889	0.0010598	0.00014774	0.000802637	0.000728909	0.00033093	0.000117466	0.237635	0.000158657	0.000205818	0.000189372	0.000142968	9.71848e-05	0.00021039	0.000130131	0.00608013	0.000258582	0.000181151	0.413134	6.68353e-05	0.00119533	0.000218261	0.000721543	4.3506e-05	4.3506e-05	7.68305e-05	0.000150581	8.47745e-05	0.000131063	0.000883339	0.000482186	0.000265146	9.10644e-05	0.000140333	0.000189265	0.000248642	0.000363315	0.000224973	0.000461778	0.000256078	0.000439805
Secale montanum (11)	0.000172923	0.000431119	0.00139506	0.000257804	0.000168595	0.000170526	0.000163409	0.000963149	0.00117964	0.0017123	0.000321232	0.00196986	0.00189085	0.000731311	0.000271971	0.934915	0.000337309	0.000424543	0.00040639	0.000328394	0.000371857	0.000605374	0.000373779	0.0101953	0.000444161	0.000316315	0.773835	0.000140043	0.00290627	0.000448804	0.00244549	0.000122704	0.000122704	0.00017735	0.000316992	0.000181225	0.000287326	0.00198553	0.000835024	0.000418134	0.000210314	0.000287771	0.000281541	0.00036181	0.000531347	0.000659116	0.00104073	0.000762119	0.000784487
Secale montanum (18)	0.0214795	0.000105695	7.9418e-05	7.23576e-05	0.0101895	3.98505e-05	0.088871	6.7914e-05	9.68047e-05	0.00012525	6.54751e-05	0.0010346	0.00131421	3.50254e-05	3.33337e-05	0.000140546	0.0464966	6.54751e-05	0.0319411	0.00339368	0.00119426	0.00069045	0.000221997	3.79512e-05	6.63169e-05	7.28902e-05	0.000175131	0.0262111	6.37042e-05	7.09194e-05	0.000235943	7.02784e-05	7.02784e-05	0.0758602	0.0371835	0.017219	0.156262	6.98838e-05	7.50764e-05	0.000123495	8.98483e-05	0.0170104	4.43668e-05	5.44819e-05	5.8033e-05	0.00190814	0.00101589	0.00325805	0.031043
Secale montanum (19)	0.000173508	0.000366165	0.000503507	0.000306888	0.000277426	0.000974426	0.000100151	0.000178196	0.000250618	0.000301803	0.000306797	0.00781734	0.00905507	0.000120229	0.00019942	0.000150269	0.000659364	0.000306797	0.000485128	6.63283e-05	0.0143184	0.000835277	0.00400838	0.000437544	0.000179134	0.000187201	0.000335797	0.000189984	0.000289622	0.000353072	0.00555103	0.00302992	0.00302992	0.000172058	0.000208879	0.000183725	0.000684242	0.000184551	0.000199041	0.000859572	0.00070615	0.000283521	0.000146435	0.000177601	0.000201348	0.065927	0.00552216	0.04402	0.000586726
Secale montanum (21)	0.0649734	0.00026609	0.000110106	0.000169213	0.0285149	6.15498e-05	0.150069	4.6579e-05	7.31316e-05	9.79827e-05	5.11665e-05	0.00231399	0.00300739	2.71555e-05	2.04297e-05	0.000139604	0.0613338	5.11665e-05	0.0405723	0.00617892	0.00300117	0.00173502	0.000450907	2.748e-05	5.20248e-05	5.15386e-05	0.000179945	0.0375332	7.72826e-05	0.000185328	0.000551304	9.00547e-05	9.00547e-05	0.130692	0.0642656	0.0875679	0.271793	4.69998e-05	5.22345e-05	0.000129994	0.000221841	0.0285025	3.20795e-05	4.27304e-05	4.48729e-05	0.00286527	0.00251284	0.00501902	0.0637995
Secale montanum (23)	0.000101334	0.000231828	0.000644963	0.000147681	0.000102993	8.23115e-05	9.80512e-05	0.000521417	0.000631332	0.000913352	0.000144029	0.00129988	0.00121625	0.00033609	0.000125044	0.627891	0.000192785	0.000191544	0.0002312	0.000180811	0.000210874	0.000332804	0.000230407	0.00656409	0.000231211	0.000171411	0.40775	8.54895e-05	0.00144066	0.000253209	0.00116543	7.89227e-05	7.89227e-05	0.000104452	0.000188772	0.00010729	0.000169317	0.00103077	0.000439226	0.000234205	0.000124956	0.000169334	0.000175156	0.000225081	0.000328073	0.000361419	0.000530333	0.000414034	0.000447611
Secale montanum (3)	0.000277168	0.187031	0.000120049	0.321555	0.00053676	0.000116987	0.00013399	7.29047e-05	0.000108061	0.000127412	4.40112e-05	0.614927	0.877856	4.93053e-05	1.99434e-05	0.000156534	0.000102731	4.40112e-05	0.000155965	4.17067e-05	0.00434592	0.154717	0.000394698	4.55639e-05	6.72516e-05	6.78036e-05	0.000318952	5.64163e-05	5.09131e-05	0.0238652	0.323705	0.000149275	0.000149275	0.000181532	0.000130302	5.6949e-05	0.000849422	7.43298e-05	8.18264e-05	0.000191297	0.0408812	0.000436575	7.61536e-05	9.55745e-05	0.000100437	0.00244302	0.331907	0.00153503	0.000720928
Secale montanum (5)	6.80491e-05	0.000159019	0.000219755	0.000111145	6.80619e-05	5.26201e-05	7.21095e-05	0.000213132	0.00026743	0.000385245	6.43964e-05	0.000970232	0.000930587	0.000130438	5.36287e-05	0.235641	0.000126565	8.17949e-05	0.000149289	0.000112829	0.00013824	0.000271884	0.000136082	0.00267961	0.000107819	8.27833e-05	0.143455	6.24047e-05	0.000473152	0.000172125	0.000908739	4.00082e-05	4.00082e-05	6.73453e-05	0.000130013	7.22621e-05	0.000114722	0.000440114	0.00018383	0.000104795	8.02692e-05	0.000112747	0.000127151	0.000165434	0.000232677	0.000224262	0.00040238	0.000268293	0.00032126
Secale montanum (6)	0.0649734	0.00026609	0.000102351	0.000169213	0.0285149	8.56585e-05	0.313843	5.47593e-05	8.26599e-05	0.000109467	5.11665e-05	0.00231399	0.00300739	2.9708e-05	2.04297e-05	0.000152521	0.131285	5.11665e-05	0.0918803	0.010075	0.00300117	0.00173502	0.000450907	3.27405e-05	5.88792e-05	6.12129e-05	0.000191604	0.0804872	7.46963e-05	0.000185328	0.000551304	0.000135349	0.000135349	0.226206	0.12722	0.0493604	0.489611	5.57497e-05	6.09876e-05	0.000131436	0.000221841	0.0506313	3.65378e-05	4.73242e-05	4.93827e-05	0.00433059	0.00251284	0.00741295	0.109866
Taeniatherum caput-medusae1 (17)	0.000134552	4.93468e-05	0.00357742	6.36316e-05	0.000131353	6.82061e-05	6.06623e-05	0.100707	0.169968	0.284136	0.317297	0.000464271	0.000443892	0.0176022	0.144253	0.000207549	0.000159925	0.517984	0.000194557	7.28535e-05	5.77895e-05	0.000180135	0.00020573	0.00027685	0.0276317	0.0163429	0.0002536	5.84457e-05	0.00156908	9.22544e-05	0.000238855	0.00011093	0.00011093	8.66854e-05	7.07971e-05	6.02651e-05	0.000201073	0.166962	0.0810284	0.0465902	5.81445e-05	0.000201489	0.00964202	0.0140497	0.0243595	0.000310749	0.000335342	0.000376035	0.000266601
Taeniatherum caput-medusae1 (21)	0.000217418	0.00893177	0.000271542	0.00344146	0.000670071	0.000183193	0.000226752	0.000137134	0.00019576	0.000230239	0.000156715	0.0343823	0.0480437	0.000107875	0.00011128	0.00072045	0.000176034	0.000156715	0.000124694	9.36341e-05	0.00194254	0.00507676	0.000371953	0.000112152	0.000189618	0.000178953	0.000590954	9.6526e-05	0.000214731	0.00359064	0.0313163	0.000244003	0.000244003	0.000333853	0.000278288	0.000290953	0.000543273	0.000137642	0.000150695	0.000226333	0.0118113	0.000405835	0.000137781	0.000165437	0.000191946	0.00307713	0.160284	0.00233863	0.000792339
Taeniatherum caput-medusae1 (4)	0.000107042	4.10012e-05	0.00424987	4.50721e-05	0.000102305	6.0092e-05	4.25106e-05	0.10182	0.0973124	0.169723	0.523385	0.000414355	0.000363716	0.0233388	0.251372	0.000177079	0.000102254	0.790511	0.000124621	5.64193e-05	6.01214e-05	0.000106866	0.000271305	0.000388295	0.0341871	0.0221354	0.000156128	4.40065e-05	0.00188304	6.23219e-05	0.000165401	8.92943e-05	8.92943e-05	5.94445e-05	4.80894e-05	3.42674e-05	0.000126791	0.149162	0.086559	0.0609944	4.96348e-05	0.000135774	0.0061719	0.00866838	0.0140223	0.000238296	0.000223628	0.00028463	0.000181714
Taeniatherum caput-medusae1 (9)	0.000158728	5.46661e-05	0.00485732	7.02553e-05	0.000153772	7.44214e-05	7.1559e-05	0.137742	0.223398	0.356432	0.412638	0.000515374	0.000495305	0.0264416	0.196744	0.000284334	0.00018631	0.649295	0.000227201	8.5379e-05	6.37784e-05	0.000201151	0.000229586	0.000412512	0.0410709	0.0246249	0.00035979	6.87978e-05	0.00218421	0.000101481	0.000261836	0.000122143	0.000122143	0.000101	8.30624e-05	7.12061e-05	0.000233313	0.220592	0.115241	0.0637072	6.39253e-05	0.000238087	0.0142509	0.0202698	0.0347232	0.00035379	0.000372762	0.000430986	0.000314214
Taeniatherum caput-medusae2 (13)	0.000108611	0.000190796	0.0148234	0.00012275	0.000174508	0.000128668	5.6525e-05	0.410062	0.52096	0.775568	0.01166	0.00104689	0.000977529	0.224121	0.00762531	8.72517e-05	0.000171577	0.0213766	0.0001418	6.89704e-05	0.000112241	0.000451103	0.000276489	0.00104738	0.227731	0.142687	0.000135505	7.79335e-05	0.00970978	0.000140916	0.000367324	0.000120692	0.000120692	8.45799e-05	8.09077e-05	0.000115305	0.000182689	0.590157	0.332877	0.526412	0.000108418	0.000126408	0.0284161	0.0403138	0.0248907	0.000852713	0.000490797	0.00108247	0.000285
Taeniatherum caput-medusae2 (15)	0.000137803	5.03418e-05	0.00269139	6.50419e-05	0.000134718	6.95629e-05	6.19699e-05	0.0713811	0.12545	0.221582	0.232734	0.000473479	0.000454004	0.0114265	0.0997893	0.000161702	0.000163863	0.394759	0.000199376	7.43886e-05	5.91899e-05	0.000184556	0.000212031	0.000240267	0.0182494	0.0107133	0.00019437	5.95728e-05	0.00139471	9.42233e-05	0.000243531	0.000108515	0.000108515	8.88134e-05	7.24946e-05	6.17553e-05	0.000205639	0.122574	0.0549086	0.0326206	5.92711e-05	0.000206435	0.00630075	0.00944703	0.0167675	0.000308722	0.00034441	0.000374688	0.000272689
Taeniatherum caput-medusae2 (16)	0.000107042	4.10012e-05	0.00424987	4.50721e-05	0.000102305	6.0092e-05	4.25106e-05	0.10182	0.0973124	0.169723	0.523385	0.000414355	0.000363716	0.0233388	0.251372	0.000177079	0.000102254	0.790511	0.000124621	5.64193e-05	6.01214e-05	0.000106866	0.000271305	0.000388295	0.0341871	0.0221354	0.000156128	4.40065e-05	0.00188304	6.23219e-05	0.000165401	8.92943e-05	8.92943e-05	5.94445e-05	4.80894e-05	3.42674e-05	0.000126791	0.149162	0.086559	0.0609944	4.96348e-05	0.000135774	0.0061719	0.00866838	0.0140223	0.000238296	0.000223628	0.00028463	0.000181714
Taeniatherum caput-medusae2 (21)	0.000118779	5.23569e-05	0.00300107	5.43063e-05	0.000117047	7.63199e-05	4.25475e-05	0.0689529	0.0659835	0.117051	0.343097	0.000455754	0.000382595	0.0161957	0.152429	0.000166476	0.000102195	0.531451	0.000123758	6.06823e-05	7.78296e-05	0.000119931	0.000277034	0.000304748	0.022806	0.0147027	0.000134657	4.57092e-05	0.00148833	7.65065e-05	0.000197249	0.000113181	0.000113181	6.09231e-05	4.73722e-05	3.39492e-05	0.000123247	0.100907	0.0576105	0.0394198	6.32612e-05	0.00012763	0.00861114	0.012197	0.0203056	0.000250977	0.00023033	0.000282738	0.000163687
Taeniatherum caput-medusae2 (4)	0.000137803	5.03418e-05	0.00269139	6.50419e-05	0.000134718	6.95629e-05	6.19699e-05	0.0713811	0.12545	0.221582	0.232734	0.000473479	0.000454004	0.0114265	0.0997893	0.000161702	0.000163863	0.394759	0.000199376	7.43886e-05	5.91899e-05	0.000184556	0.000212031	0.000240267	0.0182494	0.0107133	0.00019437	5.95728e-05	0.00139471	9.42233e-05	0.000243531	0.000108515	0.000108515	8.88134e-05	7.24946e-05	6.17553e-05	0.000205639	0.122574	0.0549086	0.0326206	5.92711e-05	0.000206435	0.00630075	0.00944703	0.0167675	0.000308722	0.00034441	0.000374688	0.000272689
Taeniatherum caput-medusae2 (26)	0.000169752	5.69819e-05	0.00336705	7.22793e-05	0.000163965	7.57348e-05	7.23404e-05	0.0981354	0.164565	0.277138	0.303748	0.000556158	0.000536283	0.0169124	0.139006	0.000186658	0.000200291	0.506023	0.000245176	9.38039e-05	6.04698e-05	0.000215065	0.000251899	0.000363064	0.0272927	0.0163569	0.00022704	6.85424e-05	0.00183461	0.000106347	0.000280184	0.000114715	0.000114715	0.000104578	8.41619e-05	7.57899e-05	0.000238473	0.162942	0.0789321	0.044595	6.40734e-05	0.000254913	0.00904156	0.0132716	0.0115225	0.000362503	0.000418731	0.000446503	0.000332102
Thinopyrum bessarabicum (16)	0.00363328	2.96227e-05	8.99795e-05	2.03131e-05	0.00145262	7.59745e-05	0.00237229	3.21199e-05	4.75553e-05	6.40654e-05	6.58619e-05	0.000489922	0.000576794	1.68785e-05	1.91908e-05	0.000143755	0.00638221	6.58619e-05	0.00440774	0.619272	0.000499231	0.000119178	8.61164e-05	4.49907e-05	6.11881e-05	5.87422e-05	0.000210419	0.00124507	0.000152907	1.71463e-05	5.3556e-05	6.38582e-05	6.38582e-05	0.0150695	0.00505867	0.00266013	0.0131683	3.16804e-05	3.54666e-05	0.000180844	2.27556e-05	0.0039346	2.47481e-05	3.36295e-05	3.79487e-05	0.00113905	0.000218997	0.00178879	0.0304385
Thinopyrum bessarabicum (2)	0.446347	0.000137383	0.000193686	9.27011e-05	0.149964	8.45757e-05	0.0406197	4.97466e-05	7.69516e-05	0.000103269	7.52867e-05	0.00146056	0.00194706	2.88215e-05	2.25203e-05	0.000155773	0.807897	7.52867e-05	0.624624	0.00735339	0.00180924	0.000556482	0.000327995	4.49116e-05	5.0439e-05	5.01406e-05	0.000191296	0.0137195	9.38052e-05	9.4874e-05	0.000316485	0.000191878	0.000191878	0.500812	0.295055	0.103152	0.828063	4.90512e-05	5.45627e-05	0.000136776	0.000118426	0.0806615	4.21941e-05	5.34895e-05	6.22561e-05	0.0059304	0.00141949	0.009566	0.0679171
Thinopyrum bessarabicum (20)	0.030733	5.78337e-05	0.000204757	3.9617e-05	0.0107634	7.97739e-05	0.00964758	4.95127e-05	7.65796e-05	0.000103282	8.08238e-05	0.000718907	0.000938619	3.00219e-05	2.31226e-05	0.000206891	0.0608363	8.08238e-05	0.0410966	0.0792413	0.000649053	0.000194757	0.00012201	6.18107e-05	5.11012e-05	4.9042e-05	0.000316565	0.00422357	0.000136927	2.99459e-05	0.000110185	8.49806e-05	8.49806e-05	0.040708	0.0157484	0.00801495	0.0694073	4.87273e-05	5.42274e-05	0.000165427	4.98939e-05	0.0176645	4.41078e-05	5.73538e-05	7.02644e-05	0.00194426	0.000539014	0.00297819	0.0442634
Thinopyrum bessarabicum (4)	8.85191e-05	6.71445e-05	0.0506777	8.21339e-05	0.000137157	6.06687e-05	2.53099e-05	0.0155208	0.0194933	0.0263091	0.00123221	0.000779966	0.000692445	0.00765751	0.000704041	0.000402578	0.000106747	0.00182787	0.000129981	3.10976e-05	8.71614e-05	0.000237939	0.000123494	0.0695245	0.00537337	0.00347808	0.00083262	5.0288e-05	0.25522	8.26685e-05	0.000294954	5.40067e-05	5.40067e-05	5.70184e-05	3.70112e-05	7.20016e-05	0.000104768	0.0294406	0.0153458	0.0242902	6.08145e-05	5.24647e-05	0.00143806	0.00199269	0.00350516	0.000184728	0.000439469	0.000213684	0.000174033
Thinopyrum bessarabicum (9)	0.0062901	4.87291e-05	0.00012103	2.72214e-05	0.00238369	5.19168e-05	0.00383438	4.32442e-05	6.54176e-05	8.73273e-05	5.21495e-05	0.000683702	0.000873044	2.4206e-05	1.62964e-05	0.000143755	0.0104882	5.21495e-05	0.00726259	0.325927	0.000341455	0.000158855	6.45303e-05	3.17619e-05	8.40079e-05	7.77216e-05	0.000210419	0.0018164	0.000195386	2.3942e-05	7.70258e-05	4.55626e-05	4.55626e-05	0.0243623	0.00840425	0.00415665	0.0233065	4.2872e-05	4.80501e-05	0.000126608	3.41204e-05	0.00592759	3.12767e-05	4.27456e-05	4.82537e-05	0.000798191	0.000368719	0.00126704	0.0465309
Triticum monococcum (1)	0.000109514	0.491233	0.000142243	0.0298848	0.000112758	7.8012e-05	7.30444e-05	0.000146536	0.000212058	0.000252897	4.97217e-05	0.423801	0.62481	0.000110712	2.34426e-05	0.00016765	5.31026e-05	4.97217e-05	7.71955e-05	1.89938e-05	0.00318344	0.0456823	0.00073364	5.99948e-05	0.000100762	0.000102117	0.000254703	6.17553e-05	5.3624e-05	0.0153281	0.0910093	0.000106941	0.000106941	8.51102e-05	6.91167e-05	5.30946e-05	0.000339446	0.000148164	0.000161637	0.000362689	0.0170842	0.000376409	0.000137172	0.000168815	0.000186844	0.0030415	0.152949	0.00203218	0.000271829
Triticum monococcum (10)	0.00022249	0.000271447	0.00039721	0.000163353	0.000199029	0.000111551	0.000129267	0.000312682	0.000386115	0.000550225	9.58765e-05	0.000972185	0.000963785	0.000197617	7.4323e-05	0.210971	0.000456479	0.000119004	0.000541191	0.000447309	0.000323246	0.000639253	0.00030511	0.00414369	0.000289761	0.000220576	0.320602	0.000188691	0.000701791	0.000332473	0.000990309	0.000100664	0.000100664	0.000215429	0.000401234	0.000222168	0.000364373	0.000627509	0.00027477	0.00032044	0.000216422	0.000237397	0.000146159	0.000186481	0.000266736	0.000673714	0.00182401	0.000794207	0.00157228
Triticum monococcum (11)	3.3452e-05	1.98269e-05	0.000182685	2.26557e-05	3.63047e-05	3.35306e-05	1.70148e-05	0.015384	0.0196142	0.0398615	0.0682451	0.000206324	0.000142398	0.0047845	0.0239553	6.50019e-05	4.079e-05	0.115285	4.87405e-05	1.63239e-05	3.57106e-05	4.98345e-05	0.00011203	0.000151017	0.0014779	0.000970379	3.84432e-05	2.60792e-05	0.00044734	2.80135e-05	5.62905e-05	4.92037e-05	4.92037e-05	2.13507e-05	1.83016e-05	2.19785e-05	3.87205e-05	0.0302798	0.0147047	0.00814603	3.06834e-05	3.52492e-05	0.000698428	0.00104321	0.002064	8.63976e-05	8.14405e-05	9.10686e-05	4.98196e-05
Triticum monococcum (14)	3.62128e-05	2.14205e-05	0.000219863	2.45656e-05	3.94284e-05	3.63381e-05	1.84157e-05	0.0180797	0.0231231	0.0471173	0.0798329	0.000223485	0.000154618	0.00555369	0.0271663	7.16676e-05	4.46657e-05	0.136772	5.33393e-05	1.78172e-05	4.35513e-05	4.98345e-05	0.000142095	0.000171127	0.00167474	0.00109158	4.15804e-05	2.81541e-05	0.000532115	3.05593e-05	6.14416e-05	5.32485e-05	5.32485e-05	2.31491e-05	1.97421e-05	2.37241e-05	4.25203e-05	0.0356855	0.0171755	0.00950062	3.31716e-05	3.84375e-05	0.000815679	0.00122953	0.00244824	9.5676e-05	8.90376e-05	0.000101796	5.44094e-05
Triticum monococcum (15)	0.000174202	0.000231557	6.51655e-05	0.000126848	0.000116425	0.00137735	0.000124381	7.32596e-05	0.000110536	0.000143615	7.68622e-05	0.00226074	0.00285166	4.71878e-05	4.97738e-05	0.000114772	0.000290883	7.68622e-05	0.000421399	7.36136e-05	0.197855	0.000174554	0.0224264	6.71406e-05	7.20166e-05	7.62063e-05	9.95345e-05	5.66399e-05	4.13524e-05	8.09535e-05	0.00223085	0.00380012	0.00380012	0.000295325	0.000162197	5.66053e-05	0.0006547	7.48608e-05	8.05e-05	0.000281769	0.000228485	0.000147214	5.78524e-05	7.09861e-05	7.0375e-05	0.0565885	0.00287849	0.0357758	0.00125081
Triticum monococcum (16)	8.04038e-05	0.346505	0.000129194	0.0170721	6.41319e-05	4.43341e-05	4.17285e-05	0.000147858	0.000213644	0.000253087	4.75587e-05	0.373647	0.53088	0.000114591	2.40164e-05	0.000160566	3.3541e-05	4.75587e-05	4.9804e-05	1.37985e-05	0.00235582	0.0272347	0.000523542	4.32121e-05	9.6087e-05	9.78318e-05	0.000213378	3.6782e-05	4.72157e-05	0.00910447	0.066239	6.90733e-05	6.90733e-05	5.4415e-05	4.15708e-05	3.38946e-05	0.00020741	0.000147919	0.00016139	0.000342607	0.00882031	0.000205478	0.00014171	0.000176044	0.00019844	0.0021317	0.110914	0.0014659	0.000147453
Triticum monococcum (19)	4.61844e-05	4.77831e-05	0.0143976	5.87813e-05	7.3063e-05	4.10714e-05	1.83106e-05	0.00874933	0.0109632	0.0150351	0.00106511	0.000559746	0.000484732	0.00384007	0.000337405	0.000407479	5.59573e-05	0.00155798	6.82112e-05	1.76635e-05	7.87559e-05	0.000178968	0.000113329	0.0362564	0.00306082	0.00205514	0.00100408	3.82197e-05	0.0734849	5.5101e-05	0.000206371	0.000111856	0.000111856	4.131e-05	2.5217e-05	3.75446e-05	7.34514e-05	0.0250378	0.00878422	0.014168	4.06608e-05	3.56271e-05	0.00161387	0.0022213	0.00388756	0.000429378	0.000282124	0.000533967	0.000124906
Triticum monococcum (20)	6.94551e-05	0.341496	0.000104007	0.0172166	6.67257e-05	4.67765e-05	4.05282e-05	0.00013708	0.00019793	0.000235038	4.50093e-05	0.363558	0.52182	0.000100013	2.46004e-05	0.000131638	3.14741e-05	4.50093e-05	4.65912e-05	1.15979e-05	0.00212795	0.030279	0.00045094	4.33413e-05	8.21308e-05	8.31994e-05	0.000190354	3.21428e-05	4.0404e-05	0.00920082	0.0626433	6.09948e-05	6.09948e-05	4.48659e-05	3.90579e-05	2.97455e-05	0.000186661	0.000137859	0.000150522	0.00029449	0.0082156	0.000233166	0.000129431	0.000160129	0.000174348	0.00190534	0.110132	0.00132873	0.000155634
Triticum monococcum (3)	0.000161177	0.000214253	4.54553e-05	0.000181857	0.000140458	0.00106682	8.27119e-05	6.71859e-05	9.4958e-05	0.000110931	0.00010913	0.00228092	0.0028841	3.91887e-05	6.0029e-05	0.000110427	0.000341481	0.00010913	0.000493062	4.20414e-05	0.0520248	0.000474875	0.013517	3.88349e-05	4.80566e-05	4.88717e-05	6.33693e-05	3.25556e-05	3.80803e-05	0.000228985	0.00223641	0.00547584	0.00547584	0.000261539	0.000147944	7.52106e-05	0.000678764	7.22684e-05	7.3521e-05	0.000280472	0.000307252	0.000111238	5.86264e-05	7.08366e-05	6.87617e-05	0.0480516	0.00386155	0.0317122	0.00032783
Triticum monococcum (5)	0.000347122	0.102202	0.000120049	0.0815282	0.000251747	0.000116987	0.000139181	7.18712e-05	0.000104963	0.000124263	4.46007e-05	0.425101	0.639998	5.02772e-05	2.40408e-05	0.000144895	0.000121164	4.46007e-05	0.000179547	4.66117e-05	0.00434592	0.055607	0.000394698	4.55639e-05	6.36634e-05	6.39149e-05	0.000250868	6.24098e-05	4.12662e-05	0.014939	0.18333	0.00023804	0.00023804	0.000193302	0.00012598	6.36784e-05	0.000859389	7.39197e-05	8.03741e-05	0.000163215	0.0408812	0.00040824	7.71306e-05	9.53377e-05	9.42822e-05	0.00244302	0.331907	0.00153503	0.000777198
Triticum monococcum (6)	0.000141887	0.843855	0.000181041	0.0520733	0.000136635	8.01228e-05	7.15817e-05	0.000173255	0.000253703	0.000303045	5.20688e-05	0.617841	0.874005	0.000135148	2.39885e-05	0.000198945	5.4501e-05	5.20688e-05	8.1347e-05	2.22441e-05	0.00399763	0.069516	0.000848979	5.35175e-05	0.000118412	0.000114472	0.000295318	6.22053e-05	6.60235e-05	0.0243368	0.151554	0.000105105	0.000105105	9.43315e-05	7.50265e-05	5.9312e-05	0.000391003	0.000173496	0.000190293	0.000439433	0.0256615	0.000420655	0.000165032	0.000204998	0.000232785	0.00352946	0.231509	0.0023659	0.000298591
Triticum monococcum (9)	0.00024633	0.000332375	8.52454e-05	0.000183683	0.000162611	0.0019755	0.000191198	5.96958e-05	0.000110536	0.000143615	9.49768e-05	0.00298702	0.00381003	3.7907e-05	5.99388e-05	9.10968e-05	0.000414806	9.49768e-05	0.000595289	0.000107945	0.257919	0.000247788	0.030676	5.28762e-05	5.80105e-05	6.19129e-05	0.000130351	8.78989e-05	5.2909e-05	0.000115994	0.00316383	0.00548733	0.00548733	0.000416004	0.000239018	8.26324e-05	0.000940449	6.10089e-05	6.56421e-05	0.000226487	0.000336148	0.000211706	5.78524e-05	7.09861e-05	7.0375e-05	0.0733449	0.00413935	0.0467003	0.00181489
Triticum urartu (10)	0.000195784	0.000219965	5.50212e-05	0.000112697	0.000213398	0.00116632	0.000109181	7.15221e-05	0.000107469	0.000126527	6.80995e-05	0.00197062	0.0025135	4.586e-05	5.39894e-05	0.000103977	0.000312212	6.80995e-05	0.000449321	8.16698e-05	0.49675	0.000384527	0.0524065	7.76013e-05	6.68356e-05	7.16418e-05	8.27864e-05	5.23303e-05	4.65604e-05	0.000120349	0.00219226	0.0013914	0.0013914	0.000334436	0.000175792	6.21407e-05	0.000720909	7.32036e-05	7.83948e-05	0.000254431	0.000198218	0.000139097	6.08564e-05	7.35895e-05	7.35846e-05	0.0204298	0.00307707	0.0125718	0.0012534
Triticum urartu (12)	0.000177197	0.27322	0.000270811	0.0561461	0.000279484	0.000274147	0.00025093	0.000169313	0.000251756	0.000300864	4.92266e-05	0.204123	0.302232	0.000113429	1.9608e-05	0.000204563	0.000270294	4.92266e-05	0.000398176	7.46024e-05	0.00503429	0.0317121	0.000754731	6.46806e-05	0.000120823	0.00010934	0.000436207	0.000114896	8.78681e-05	0.0144462	0.146222	0.000407291	0.000407291	0.000356007	0.000278423	6.77574e-05	0.00164492	0.000166383	0.000186771	0.000523382	0.0274926	0.000853017	0.000145973	0.00018661	0.000210287	0.0142527	0.157295	0.00899955	0.00157377
Triticum urartu (13)	0.000516019	0.000805415	8.13281e-05	0.000502298	0.000446465	0.00368781	0.000333454	0.000110056	0.000155466	0.000184548	0.000206339	0.00502895	0.00653416	6.35332e-05	0.000100876	0.000136092	0.00101923	0.000206339	0.00147227	0.000140684	0.109416	0.00190156	0.0199613	5.85045e-05	8.06555e-05	7.25228e-05	9.97085e-05	0.000111898	5.9856e-05	0.000886199	0.00924556	0.0248548	0.0248548	0.000832018	0.000532154	0.000212608	0.00226515	0.000112463	0.000121193	0.000595465	0.00116068	0.000379052	9.07574e-05	0.000111296	0.000109025	0.0782662	0.012234	0.0782662	0.0012789
Triticum urartu (19)	0.000282226	0.405714	0.000173966	0.14282	0.000308304	0.000191045	0.000143253	0.000164622	0.000239054	0.00028429	4.41373e-05	0.878759	0.833226	0.000127882	2.15923e-05	0.000160531	0.000102152	4.41373e-05	0.000153458	4.81097e-05	0.00814809	0.0600664	0.000748336	5.40565e-05	0.000110433	0.000108817	0.00029908	6.32399e-05	6.35994e-05	0.0358416	0.348457	0.000217751	0.000217751	0.00020086	0.000147996	5.55183e-05	0.000835515	0.000165069	0.000180836	0.00039741	0.0712932	0.00036714	0.000155991	0.000192058	0.000212842	0.00500887	0.320295	0.003293	0.000633045
Triticum urartu (2)	0.000136555	0.000569806	0.000109802	0.000386435	0.000164016	0.00158903	5.46443e-05	7.68296e-05	0.000108054	0.000140913	3.60259e-05	0.00137168	0.00175026	5.86456e-05	2.10813e-05	0.000231104	0.000373156	3.60259e-05	0.000523012	2.53072e-05	0.0123959	0.0014365	0.00288312	4.44066e-05	7.31181e-05	7.89557e-05	0.000102972	3.20628e-05	3.93796e-05	0.000122985	0.00149562	0.00231331	0.00231331	0.000233247	0.000315362	9.48916e-05	0.000562335	7.75944e-05	8.36395e-05	0.000164453	0.000401843	0.000227537	6.36098e-05	7.7659e-05	7.75354e-05	0.047865	0.00140973	0.0311767	0.000431985
Triticum urartu (20)	0.000914766	0.159095	0.000233024	0.158781	0.00070967	0.00018141	0.000367084	9.01832e-05	0.000133779	0.000158249	5.85011e-05	0.255317	0.390767	5.98986e-05	2.43201e-05	0.000232286	0.000316335	5.85011e-05	0.000468911	0.000129681	0.00835313	0.0759168	0.000713353	6.75395e-05	9.26299e-05	8.8285e-05	0.000484347	0.000141323	8.56984e-05	0.0203724	0.244523	0.000299092	0.000299092	0.000562157	0.000367478	0.000147643	0.00244324	9.09996e-05	0.000101336	0.000264916	0.043925	0.00130768	8.60559e-05	0.000109948	0.000119234	0.003934	0.266436	0.00239767	0.00259683
Triticum urartu (22)	0.000199026	0.0837073	0.000115515	0.0302682	0.000219673	9.16194e-05	8.55339e-05	0.000102685	0.000147319	0.000172768	3.26691e-05	0.957642	0.635255	7.31456e-05	1.99572e-05	0.000163637	6.95582e-05	3.26691e-05	0.000108157	2.9152e-05	0.00447608	0.0180495	0.000427252	2.9415e-05	6.30941e-05	6.7135e-05	0.000241908	4.171e-05	2.96154e-05	0.026386	0.11322	0.000113105	0.000113105	0.000123503	9.38254e-05	3.96027e-05	0.00054889	0.000101638	0.000111361	0.000207415	0.0474523	0.000257769	0.000103258	0.00012458	0.000132934	0.00384817	0.33909	0.00253476	0.000382228
Triticum urartu (4)	5.44366e-05	3.12629e-05	0.000713567	3.34255e-05	5.67712e-05	6.66323e-05	3.55557e-05	0.0403672	0.0729505	0.138103	0.942481	0.00038315	0.00030422	0.0114736	0.512499	8.60269e-05	8.54094e-05	0.421377	0.000101969	3.93337e-05	7.55172e-05	8.43016e-05	0.000359671	0.000121665	0.0043268	0.00288404	9.6315e-05	3.88943e-05	0.000729343	5.14209e-05	0.000113489	9.9586e-05	9.9586e-05	4.72396e-05	4.07004e-05	3.04437e-05	8.06657e-05	0.0769638	0.0384356	0.0229861	4.08649e-05	9.0825e-05	0.00188895	0.00293715	0.00573715	0.000269549	0.000153934	0.000300688	0.000120228
Triticum urartu (7)	6.48942e-05	3.4415e-05	0.0011158	3.66626e-05	6.71462e-05	7.58924e-05	4.097e-05	0.0585955	0.102037	0.136681	0.754343	0.000472998	0.000392908	0.0175888	0.66736	0.000120062	9.88654e-05	0.28905	0.000118571	4.5596e-05	8.48013e-05	0.00011047	0.000473643	0.000177626	0.00657256	0.0043596	0.000129322	4.22588e-05	0.0010494	5.36022e-05	0.000124088	9.65802e-05	9.65802e-05	5.37226e-05	4.60642e-05	3.39033e-05	9.51816e-05	0.106526	0.056207	0.0393441	4.53858e-05	0.000111593	0.00314156	0.00475923	0.00903212	0.000289171	0.000185145	0.000327306	0.000145958
[truncated: 76 more columns]

## Sheet: Caption
Table. Codon-based Test of Neutrality for analysis between sequences.
The probability of rejecting the null hypothesis of strict-neutrality (dN = dS) (below diagonal) is shown. Values of P less than 0.05 are considered significant at the 5% level and are highlighted. The test statistic (dN - dS) is shown above the diagonal. dS and dN are the numbers of synonymous and nonsynonymous substitutions per site, respectively. The variance of the difference was computed usi…
1. Zhang J, Rosenberg HF & Nei M (1998). Positive Darwinian selection after gene duplication in primate ribonuclease genes. Proceedings of the National Academy of Sciences (USA) 95:3708-3713.
2. Tamura K., Peterson D., Peterson N., Stecher G., Nei M., and Kumar S. (2011). MEGA5: Molecular Evolutionary Genetics Analysis using Maximum Likelihood, Evolutionary Distance, and Maximum Parsimony Methods. Molecular Biology and Evolution (In Press).
Disclaimer: Although utmost care has been taken to ensure the correctness of the caption, the caption text is provided "as is" without any warranty of any kind. Authors advise the user to carefully check the caption prior to its use for any purpose and report any errors or problems to the authors immediately (www.megasoftware.net). In no event shall the authors and their employers be liable for a…
